# Supplementary material for: Structural variation and DNA methylation shape the centromere-proximal meiotic crossover landscape in Arabidopsis
Source: Genome Biol. 2024 Jan 22;25:30. doi: 10.1186/s13059-024-03163-4 (PMC10804481; doi:10.1186/s13059-024-03163-4)
Supplement: Supplementary file 2 — Additional file 2: Table S1. Low-Recombining Zone and Non-Recombining Zone coordinates in the Col-CEN and Ler-HiFi assemblies. With reference to the Col-CEN assembly or the Ler-HiFi assembly, the chromosome length (bp) is given, in addition to the left and right low recombining zone (LRZ) and non-recombining zone (NRZ) boundaries. The start and end of the main CEN178 satellite arrays are also given, for each chromosome. [file 13059_2024_3163_MOESM2_ESM.csv]

Accession	Chr	Chr length	LRZ left	NRZ left	CEN178 start	CEN178 end	NRZ right	LRZ right
Col-0	Chr1	32537951	13200001	14100001	14841110	17559778	17700001	18200001
Col-0	Chr2	22117479	2400001	3100001	3823792	6045243	6400001	8000001
Col-0	Chr3	25741668	11800001	13500001	13597188	15733925	16500001	17600001
Col-0	Chr4	21576983	1500001	3000001	4203902	6977949	7100001	8100001
Col-0	Chr5	29477880	10600001	11000001	11784131	14551809	14800001	16200001
Accession	Chr	Chr length	LRZ left	NRZ left	CEN178 start	CEN178 end	NRZ right	LRZ right
Ler-0	Chr1	32485061	13400001	14300001	14538003	16448388	17400001	18200001
Ler-0	Chr2	21328600	2700001	3800001	3889715	5401326	5700001	7000001
Ler-0	Chr3	27335240	12300001	13900001	13992335	17050927	18000001	19200001
Ler-0	Chr4	22700724	1900001	4800001	5394546	7765831	8100001	9200001
Ler-0	Chr5	30661135	10500001	12200001	12296069	15662532	16100001	17400001
