# Supplementary material for: Structural variation and DNA methylation shape the centromere-proximal meiotic crossover landscape in Arabidopsis
Source: Genome Biol. 2024 Jan 22;25:30. doi: 10.1186/s13059-024-03163-4 (PMC10804481; doi:10.1186/s13059-024-03163-4)
Supplement: Supplementary file 6 — Additional file 6: Table S2. Recombination and chromatin datasets analyzed in this study. This table provides references for each recombination and chromatin dataset analyzed in this study, which contain links to public databases where the data are available. [file 13059_2024_3163_MOESM6_ESM.csv]

Data type	Reference
Crossovers [Col/Ler]	[9,33]
CENH3 ChIP-seq (Col-0)	[21]
CENH3 ChIP-seq (Ler-0)	[21]
DNA methylation ONT (Col-0)	[22]
DNA methylation ONT (Ler-0)	[21]
DNA methylation (Col-0, cmt3, met1)	[68,69]
RNA-seq (Col-0)	[44]
SPO11-1-oligos	[40]
ASY1 ChIP-seq	[39]
REC8 ChIP-seq	[28]
H3K9me2 ChIP-seq	[28]
H3K27me1 ChIP-seq	[38]
H2A.Z ChIP-seq	[38]
H2A.W6 ChIP-seq	[38]
H2A.W7 ChIP-seq	[38]
H3K27me3 ChIP-seq	[38]
