# Supplementary material for: Structural variation and DNA methylation shape the centromere-proximal meiotic crossover landscape in Arabidopsis
Source: Genome Biol. 2024 Jan 22;25:30. doi: 10.1186/s13059-024-03163-4 (PMC10804481; doi:10.1186/s13059-024-03163-4)
Supplement: Supplementary file 8 — Additional file 8: Table S3. Genes located within the LRZs and NRZs. The table provides whether genes are located in the LRZ or NRZ, their chromosome and start and end coordinate against the Col-CEN assembly, strand, gene name, TPM values for RNA-seq data generated from leaf or meiocytes [44], and gene annotation information from TAIR. [file 13059_2024_3163_MOESM8_ESM.csv]

LRZ or NRZ	Chromosome	Start coordinate	End coordinate	Strand	ID	Atg	Leaf RNA-seq TPM	Meiocyte RNA-seq TPM	Gene class	Short_description	Curator_summary	Computational_description
LRZ	Chr1	13201728	13206961	+	ID=AT1G35660;Note=protein_coding_gene;Name=AT1G35660;coverage=1.0;sequence_ID=1.0;extra_copy_number=0;copy_num_ID=AT1G35660_0	AT1G35660	5.3	53.7	protein_coding			unknown protein; FUNCTIONS IN: molecular_function unknown; INVOLVED IN: biological_process unknown; LOCATED IN: plasma membrane; EXPRESSED IN: 19 plant structures; EXPRESSED DURING: 11 growth stages; Has 309 Blast hits to 256 proteins in 99 species: Archae - 0; Bacteria - 11; Metazoa - 192; Fungi - 12; Plants - 36; Viruses - 0; Other Eukaryotes - 58 (source: NCBI BLink).
LRZ	Chr1	13214257	13217128	+	ID=AT1G35670;Note=protein_coding_gene;Name=AT1G35670;coverage=1.0;sequence_ID=1.0;extra_copy_number=0;copy_num_ID=AT1G35670_0	AT1G35670	12.1	123.2	protein_coding	calcium-dependent protein kinase 2	Encodes a Ca(2+)-dependent, calmodulin-independent protein kinase that is rapidly induced by drought and high-salt stress but not by low-temperature stress or heat stress. Positive regulator of ABA signaling. Phosphorylates ABA responsive transcription factors ABF1 and ABF4.	calcium-dependent protein kinase 2 (CDPK2); FUNCTIONS IN: calmodulin-dependent protein kinase activity, kinase activity; INVOLVED IN: response to water deprivation, response to salt stress, protein amino acid phosphorylation, positive regulation of abscisic acid mediated signaling pathway; LOCATED IN: plasma membrane; EXPRESSED IN: 24 plant structures; EXPRESSED DURING: 15 growth stages; CONTAINS…
LRZ	Chr1	13217612	13219294	+	ID=AT1G35680;Note=protein_coding_gene;Name=AT1G35680;coverage=1.0;sequence_ID=1.0;extra_copy_number=0;copy_num_ID=AT1G35680_0	AT1G35680	345.2	96.6	protein_coding	Ribosomal protein L21		Ribosomal protein L21; FUNCTIONS IN: structural constituent of ribosome, RNA binding; INVOLVED IN: response to cold, translation; LOCATED IN: ribosome, chloroplast stroma, nucleus, chloroplast, chloroplast envelope; EXPRESSED IN: 23 plant structures; EXPRESSED DURING: 13 growth stages; CONTAINS InterPro DOMAIN/s: Ribosomal protein L21, conserved site (InterPro:IPR018258), Ribosomal protein L21 (I…
LRZ	Chr1	13229816	13233557	+	ID=AT1G35710;Note=protein_coding_gene;Name=AT1G35710;coverage=1.0;sequence_ID=1.0;extra_copy_number=0;copy_num_ID=AT1G35710_0	AT1G35710	80.8	0.5	protein_coding	Protein kinase family protein with leucine-rich repeat domain		Protein kinase family protein with leucine-rich repeat domain; FUNCTIONS IN: protein serine/threonine kinase activity, protein tyrosine kinase activity, protein kinase activity, ATP binding; INVOLVED IN: transmembrane receptor protein tyrosine kinase signaling pathway, protein amino acid phosphorylation; LOCATED IN: endomembrane system; EXPRESSED IN: 22 plant structures; EXPRESSED DURING: 13 grow…
LRZ	Chr1	13234073	13236071	+	ID=AT1G35720;Note=protein_coding_gene;Name=AT1G35720;coverage=1.0;sequence_ID=1.0;extra_copy_number=0;copy_num_ID=AT1G35720_0	AT1G35720	78.6	0.2	protein_coding	annexin 1	Encodes a member of the annexin gene family, a diverse, multigene family of calcium-dependent, membrane-binding proteins. The protein was determined to have peroxidase activity. This activity is thought to be dependent on the presence of post-translational modifications (most likely phosphorylation). The protein was shown to be present as a mixture of monomer and homodimer. The homodimerization s…	annexin 1 (ANNAT1); FUNCTIONS IN: in 7 functions; INVOLVED IN: in 8 processes; LOCATED IN: in 10 components; EXPRESSED IN: 31 plant structures; EXPRESSED DURING: 16 growth stages; CONTAINS InterPro DOMAIN/s: Annexin like protein (InterPro:IPR015472), Annexin repeat (InterPro:IPR018502), Annexin repeat, conserved site (InterPro:IPR018252), Annexin (InterPro:IPR001464), Annexin, type plant (InterPr…
LRZ	Chr1	13236200	13238672	-	ID=AT1G35730;Note=protein_coding_gene;Name=AT1G35730;coverage=1.0;sequence_ID=1.0;extra_copy_number=0;copy_num_ID=AT1G35730_0	AT1G35730	0	4.1	protein_coding	pumilio 9	Encodes a member of the Arabidopsis Pumilio (APUM) proteins containing PUF domain (eight repeats of approximately 36 amino acids each). PUF proteins regulate both mRNA stability and translation through sequence-specific binding to the 3' UTR of target mRNA transcripts.	pumilio 9 (PUM9); FUNCTIONS IN: RNA binding, binding; LOCATED IN: cytoplasm; EXPRESSED IN: flower, seed; EXPRESSED DURING: petal differentiation and expansion stage, E expanded cotyledon stage; CONTAINS InterPro DOMAIN/s: Pumilio RNA-binding repeat (InterPro:IPR001313), Armadillo-like helical (InterPro:IPR011989), Armadillo-type fold (InterPro:IPR016024); BEST Arabidopsis thaliana protein match i…
LRZ	Chr1	13262277	13264449	-	ID=AT1G35750;Note=protein_coding_gene;Name=AT1G35750;coverage=1.0;sequence_ID=1.0;extra_copy_number=0;copy_num_ID=AT1G35750_0	AT1G35750	0	0	protein_coding	pumilio 10	Encodes a member of the Arabidopsis Pumilio (APUM) proteins containing PUF domain (eight repeats of approximately 36 amino acids each). PUF proteins regulate both mRNA stability and translation through sequence-specific binding to the 3' UTR of target mRNA transcripts.	pumilio 10 (PUM10); FUNCTIONS IN: RNA binding, binding; INVOLVED IN: biological_process unknown; LOCATED IN: cytoplasm; CONTAINS InterPro DOMAIN/s: Pumilio RNA-binding repeat (InterPro:IPR001313), Armadillo-like helical (InterPro:IPR011989), Armadillo-type fold (InterPro:IPR016024); BEST Arabidopsis thaliana protein match is: pumilio 9 (TAIR:AT1G35730.1); Has 2529 Blast hits to 1627 proteins in 2…
LRZ	Chr1	13286153	13289168	-	ID=AT1G35780;Note=protein_coding_gene;Name=AT1G35780;coverage=1.0;sequence_ID=1.0;extra_copy_number=0;copy_num_ID=AT1G35780_0	AT1G35780	12.2	14.1	protein_coding			unknown protein; BEST Arabidopsis thaliana protein match is: unknown protein (TAIR:AT1G78150.2); Has 145 Blast hits to 144 proteins in 16 species: Archae - 0; Bacteria - 0; Metazoa - 0; Fungi - 0; Plants - 145; Viruses - 0; Other Eukaryotes - 0 (source: NCBI BLink).
LRZ	Chr1	13316996	13318134	-	ID=AT1G35820;Note=protein_coding_gene;Name=AT1G35820;coverage=1.0;sequence_ID=0.998;extra_copy_number=0;copy_num_ID=AT1G35820_0;low_identity=True	AT1G35820	0	0	protein_coding			unknown protein; BEST Arabidopsis thaliana protein match is: unknown protein (TAIR:AT3G30520.1); Has 30201 Blast hits to 17322 proteins in 780 species: Archae - 12; Bacteria - 1396; Metazoa - 17338; Fungi - 3422; Plants - 5037; Viruses - 0; Other Eukaryotes - 2996 (source: NCBI BLink).
LRZ	Chr1	13330091	13330999	-	ID=AT1G35830;Note=protein_coding_gene;Name=AT1G35830;coverage=1.0;sequence_ID=1.0;extra_copy_number=0;copy_num_ID=AT1G35830_0	AT1G35830	0.3	0.1	protein_coding	VQ motif-containing protein		VQ motif-containing protein; CONTAINS InterPro DOMAIN/s: VQ (InterPro:IPR008889); BEST Arabidopsis thaliana protein match is: VQ motif-containing protein (TAIR:AT5G65170.1); Has 1167 Blast hits to 1059 proteins in 155 species: Archae - 0; Bacteria - 36; Metazoa - 369; Fungi - 192; Plants - 292; Viruses - 57; Other Eukaryotes - 221 (source: NCBI BLink).
LRZ	Chr1	13339390	13340386	+	ID=AT1G35850;Note=protein_coding_gene;Name=AT1G35850;coverage=1.0;sequence_ID=1.0;extra_copy_number=0;copy_num_ID=AT1G35850_0	AT1G35850	0	0	protein_coding	pumilio 17	Encodes a member of the Arabidopsis Pumilio (APUM) proteins containing PUF domain (eight repeats of approximately 36 amino acids each). PUF proteins regulate both mRNA stability and translation through sequence-specific binding to the 3' UTR of target mRNA transcripts.	pumilio 17 (PUM17); FUNCTIONS IN: RNA binding, binding; LOCATED IN: endomembrane system; CONTAINS InterPro DOMAIN/s: Pumilio RNA-binding repeat (InterPro:IPR001313), Armadillo-like helical (InterPro:IPR011989), Armadillo-type fold (InterPro:IPR016024); BEST Arabidopsis thaliana protein match is: pumilio 16 (TAIR:AT5G59280.1); Has 2291 Blast hits to 1248 proteins in 224 species: Archae - 0; Bacter…
LRZ	Chr1	13340927	13342930	-	ID=AT1G35860;Note=protein_coding_gene;Name=AT1G35860;coverage=1.0;sequence_ID=1.0;extra_copy_number=0;copy_num_ID=AT1G35860_0	AT1G35860	0	0	protein_coding	translocon outer membrane complex 75-I	TOC75 pseudogene due to a 5.4-kb gypsy/Ty3-related retrotransposon inserted at the 5' end of the gene	translocon outer membrane complex 75-I (TOC75-I); LOCATED IN: outer membrane; CONTAINS InterPro DOMAIN/s: Bacterial surface antigen (D15) (InterPro:IPR000184); BEST Arabidopsis thaliana protein match is: translocon at the outer envelope membrane of chloroplasts 75-III (TAIR:AT3G46740.1); Has 497 Blast hits to 421 proteins in 90 species: Archae - 0; Bacteria - 217; Metazoa - 0; Fungi - 0; Plants -…
LRZ	Chr1	13348731	13350108	-	ID=AT1G35880;Note=protein_coding_gene;Name=AT1G35880;coverage=1.0;sequence_ID=1.0;extra_copy_number=0;copy_num_ID=AT1G35880_0	AT1G35880	0	0	protein_coding			unknown protein; Has 251 Blast hits to 234 proteins in 66 species: Archae - 2; Bacteria - 48; Metazoa - 87; Fungi - 9; Plants - 70; Viruses - 0; Other Eukaryotes - 35 (source: NCBI BLink).
LRZ	Chr1	13350180	13350833	+	ID=AT1G35890;Note=protein_coding_gene;Name=AT1G35890;coverage=1.0;sequence_ID=1.0;extra_copy_number=0;copy_num_ID=AT1G35890_0	AT1G35890	0	0	protein_coding	NAC (No Apical Meristem) domain transcriptional regulator superfamily protein		NAC (No Apical Meristem) domain transcriptional regulator superfamily protein; FUNCTIONS IN: DNA binding; INVOLVED IN: regulation of transcription; LOCATED IN: cellular_component unknown; CONTAINS InterPro DOMAIN/s: No apical meristem (NAM) protein (InterPro:IPR003441); Has 27 Blast hits to 27 proteins in 3 species: Archae - 0; Bacteria - 0; Metazoa - 0; Fungi - 0; Plants - 25; Viruses - 0; Other…
LRZ	Chr1	13356384	13357313	-	ID=AT1G35900;Note=protein_coding_gene;Name=AT1G35900;coverage=1.0;sequence_ID=1.0;extra_copy_number=0;copy_num_ID=AT1G35900_0	AT1G35900	0	0	protein_coding			unknown protein; Has 1 Blast hits to 1 proteins in 1 species: Archae - 0; Bacteria - 0; Metazoa - 0; Fungi - 0; Plants - 1; Viruses - 0; Other Eukaryotes - 0 (source: NCBI BLink).
LRZ	Chr1	13371883	13373940	-	ID=AT1G35910;Note=protein_coding_gene;Name=AT1G35910;coverage=1.0;sequence_ID=1.0;extra_copy_number=0;copy_num_ID=AT1G35910_0	AT1G35910	0.3	0	protein_coding	Haloacid dehalogenase-like hydrolase (HAD) superfamily protein		Haloacid dehalogenase-like hydrolase (HAD) superfamily protein; FUNCTIONS IN: catalytic activity, trehalose-phosphatase activity; INVOLVED IN: trehalose biosynthetic process, metabolic process; EXPRESSED IN: 14 plant structures; EXPRESSED DURING: 4 anthesis, C globular stage, F mature embryo stage, petal differentiation and expansion stage, E expanded cotyledon stage; CONTAINS InterPro DOMAIN/s: …
LRZ	Chr1	13431432	13431906	+	ID=AT1G36000;Note=protein_coding_gene;Name=AT1G36000;coverage=1.0;sequence_ID=1.0;extra_copy_number=0;copy_num_ID=AT1G36000_0	AT1G36000	0	0	protein_coding	LOB domain-containing protein 5		LOB domain-containing protein 5 (LBD5); CONTAINS InterPro DOMAIN/s: Lateral organ boundaries, LOB (InterPro:IPR004883); BEST Arabidopsis thaliana protein match is: LOB domain-containing protein 8 (TAIR:AT2G19510.1); Has 767 Blast hits to 763 proteins in 20 species: Archae - 0; Bacteria - 0; Metazoa - 0; Fungi - 0; Plants - 767; Viruses - 0; Other Eukaryotes - 0 (source: NCBI BLink).
LRZ	Chr1	13442797	13443218	-	ID=AT1G36020;Note=protein_coding_gene;Name=AT1G36020;coverage=1.0;sequence_ID=1.0;extra_copy_number=0;copy_num_ID=AT1G36020_0	AT1G36020	0	0	protein_coding			BEST Arabidopsis thaliana protein match is: DEAD/DEAH box RNA helicase family protein (TAIR:AT1G35530.1); Has 18 Blast hits to 18 proteins in 5 species: Archae - 0; Bacteria - 0; Metazoa - 0; Fungi - 0; Plants - 18; Viruses - 0; Other Eukaryotes - 0 (source: NCBI BLink).
LRZ	Chr1	13445464	13445706	+	ID=AT1G36030;Note=protein_coding_gene;Name=AT1G36030;coverage=1.0;sequence_ID=1.0;extra_copy_number=0;copy_num_ID=AT1G36030_0	AT1G36030	0	0	protein_coding	F-box family protein		F-box family protein; BEST Arabidopsis thaliana protein match is: F-box family protein (TAIR:AT2G35280.1); Has 14 Blast hits to 14 proteins in 2 species: Archae - 0; Bacteria - 0; Metazoa - 0; Fungi - 0; Plants - 14; Viruses - 0; Other Eukaryotes - 0 (source: NCBI BLink).
LRZ	Chr1	13459082	13462561	+	ID=AT1G36050;Note=protein_coding_gene;Name=AT1G36050;coverage=1.0;sequence_ID=1.0;extra_copy_number=0;copy_num_ID=AT1G36050_0	AT1G36050	33.5	161.8	protein_coding	Endoplasmic reticulum vesicle transporter protein		Endoplasmic reticulum vesicle transporter protein; FUNCTIONS IN: molecular_function unknown; INVOLVED IN: fatty acid biosynthetic process; LOCATED IN: plasma membrane; EXPRESSED IN: 25 plant structures; EXPRESSED DURING: 15 growth stages; CONTAINS InterPro DOMAIN/s: Protein of unknown function DUF1692 (InterPro:IPR012936); BEST Arabidopsis thaliana protein match is: Endoplasmic reticulum vesicle …
LRZ	Chr1	13463374	13465209	-	ID=AT1G36060;Note=protein_coding_gene;Name=AT1G36060;coverage=1.0;sequence_ID=1.0;extra_copy_number=0;copy_num_ID=AT1G36060_0	AT1G36060	0.6	0	protein_coding	Integrase-type DNA-binding superfamily protein	encodes a member of the DREB subfamily A-6 of ERF/AP2 transcription factor family. The protein contains one AP2 domain. There are 8 members in this subfamily including RAP2.4.	Integrase-type DNA-binding superfamily protein; FUNCTIONS IN: DNA binding, sequence-specific DNA binding transcription factor activity; INVOLVED IN: regulation of transcription, DNA-dependent; LOCATED IN: nucleus; EXPRESSED IN: root, flower; EXPRESSED DURING: petal differentiation and expansion stage; CONTAINS InterPro DOMAIN/s: DNA-binding, integrase-type (InterPro:IPR016177), Pathogenesis-relat…
LRZ	Chr1	13475785	13479810	-	ID=AT1G36070;Note=protein_coding_gene;Name=AT1G36070;coverage=1.0;sequence_ID=1.0;extra_copy_number=0;copy_num_ID=AT1G36070_0	AT1G36070	12.5	0.9	protein_coding	Transducin/WD40 repeat-like superfamily protein		Transducin/WD40 repeat-like superfamily protein; FUNCTIONS IN: molecular_function unknown; INVOLVED IN: biological_process unknown; LOCATED IN: CUL4 RING ubiquitin ligase complex, heterotrimeric G-protein complex; EXPRESSED IN: 22 plant structures; EXPRESSED DURING: 13 growth stages; CONTAINS InterPro DOMAIN/s: WD40 repeat 2 (InterPro:IPR019782), WD40 repeat-like-containing domain (InterPro:IPR01…
LRZ	Chr1	13490539	13491659	-	ID=AT1G36078;Note=protein_coding_gene;Name=AT1G36078;coverage=1.0;sequence_ID=1.0;extra_copy_number=0;copy_num_ID=AT1G36078_0	AT1G36078	0	0	protein_coding			unknown protein; FUNCTIONS IN: molecular_function unknown; INVOLVED IN: biological_process unknown; LOCATED IN: cellular_component unknown; Has 0 Blast hits to 0 proteins in 0 species (source: NCBI BLink).
LRZ	Chr1	13500244	13501599	-	ID=AT1G36095;Note=protein_coding_gene;Name=AT1G36095;coverage=1.0;sequence_ID=1.0;extra_copy_number=0;copy_num_ID=AT1G36095_0	AT1G36095	0	0	protein_coding	DNA binding		DNA binding; FUNCTIONS IN: DNA binding; INVOLVED IN: biological_process unknown; LOCATED IN: cellular_component unknown; CONTAINS InterPro DOMAIN/s: Zinc finger, BED-type predicted (InterPro:IPR003656), Protein of unknown function DUF659 (InterPro:IPR007021); BEST Arabidopsis thaliana protein match is: hAT transposon superfamily (TAIR:AT3G22220.2); Has 518 Blast hits to 485 proteins in 17 species…
LRZ	Chr1	13503526	13504089	+	ID=AT1G36100;Note=protein_coding_gene;Name=AT1G36100;coverage=1.0;sequence_ID=1.0;extra_copy_number=0;copy_num_ID=AT1G36100_0	AT1G36100	0	0	protein_coding	myosin heavy chain-related		myosin heavy chain-related; BEST Arabidopsis thaliana protein match is: myosin heavy chain-related (TAIR:AT5G32590.1); Has 49 Blast hits to 49 proteins in 3 species: Archae - 0; Bacteria - 0; Metazoa - 0; Fungi - 0; Plants - 49; Viruses - 0; Other Eukaryotes - 0 (source: NCBI BLink).
LRZ	Chr1	13537133	13538346	+	ID=AT1G36150;Note=protein_coding_gene;Name=AT1G36150;coverage=1.0;sequence_ID=1.0;extra_copy_number=0;copy_num_ID=AT1G36150_0	AT1G36150	0	0.6	protein_coding	Bifunctional inhibitor/lipid-transfer protein/seed storage 2S albumin superfamily protein		Bifunctional inhibitor/lipid-transfer protein/seed storage 2S albumin superfamily protein; FUNCTIONS IN: lipid binding; INVOLVED IN: lipid transport; LOCATED IN: anchored to membrane; EXPRESSED IN: leaf whorl, sepal, flower; EXPRESSED DURING: petal differentiation and expansion stage; CONTAINS InterPro DOMAIN/s: Bifunctional inhibitor/plant lipid transfer protein/seed storage (InterPro:IPR016140)…
LRZ	Chr1	13542290	13552888	+	ID=AT1G36160;Note=protein_coding_gene;Name=AT1G36160;coverage=1.0;sequence_ID=1.0;extra_copy_number=0;copy_num_ID=AT1G36160_0	AT1G36160	30.5	12.5	protein_coding	acetyl-CoA carboxylase 1	Encodes acetyl-CoA carboxylase. Mutant displays uncoordinated cell divisions which are enhanced by cytokinins. Mutant also has aberrant organization of the apical region in the embryo and abnormal root and shoot development. Essential for very long chain fatty acid elongation.	acetyl-CoA carboxylase 1 (ACC1); FUNCTIONS IN: acetyl-CoA carboxylase activity; INVOLVED IN: in 7 processes; LOCATED IN: plasma membrane; EXPRESSED IN: 26 plant structures; EXPRESSED DURING: 13 growth stages; CONTAINS InterPro DOMAIN/s: Acetyl-coenzyme A carboxyltransferase, N-terminal (InterPro:IPR011762), Carboxyl transferase (InterPro:IPR000022), Biotin/lipoyl attachment (InterPro:IPR000089), …
LRZ	Chr1	13554844	13567372	+	ID=AT1G36180;Note=protein_coding_gene;Name=AT1G36180;coverage=1.0;sequence_ID=1.0;extra_copy_number=0;copy_num_ID=AT1G36180_0	AT1G36180	4	38.2	protein_coding	acetyl-CoA carboxylase 2	acetyl-CoA carboxylase 2 (ACC2)	acetyl-CoA carboxylase 2 (ACC2); FUNCTIONS IN: acetyl-CoA carboxylase activity; INVOLVED IN: metabolic process, fatty acid biosynthetic process; LOCATED IN: chloroplast; EXPRESSED IN: 14 plant structures; EXPRESSED DURING: 7 growth stages; CONTAINS InterPro DOMAIN/s: Acetyl-coenzyme A carboxyltransferase, N-terminal (InterPro:IPR011762), Carboxyl transferase (InterPro:IPR000022), Biotin/lipoyl at…
LRZ	Chr1	13619866	13622932	-	ID=AT1G36230;Note=protein_coding_gene;Name=AT1G36230;coverage=1.0;sequence_ID=1.0;extra_copy_number=0;copy_num_ID=AT1G36230_0	AT1G36230	0	0.1	protein_coding			unknown protein; Has 5786 Blast hits to 627 proteins in 69 species: Archae - 0; Bacteria - 5701; Metazoa - 46; Fungi - 22; Plants - 13; Viruses - 0; Other Eukaryotes - 4 (source: NCBI BLink).
LRZ	Chr1	13623771	13625114	+	ID=AT1G36240;Note=protein_coding_gene;Name=AT1G36240;coverage=1.0;sequence_ID=1.0;extra_copy_number=0;copy_num_ID=AT1G36240_0	AT1G36240	0	0	protein_coding	Ribosomal protein L7Ae/L30e/S12e/Gadd45 family protein		Ribosomal protein L7Ae/L30e/S12e/Gadd45 family protein; CONTAINS InterPro DOMAIN/s: Ribosomal protein L7Ae/L30e/S12e/Gadd45 (InterPro:IPR004038), Ribosomal protein L30e (InterPro:IPR000231); BEST Arabidopsis thaliana protein match is: Ribosomal protein L7Ae/L30e/S12e/Gadd45 family protein (TAIR:AT1G77940.1); Has 1076 Blast hits to 1075 proteins in 382 species: Archae - 212; Bacteria - 1; Metazoa …
LRZ	Chr1	13644215	13644400	-	ID=AT1G36272;Note=protein_coding_gene;Name=AT1G36272;coverage=1.0;sequence_ID=1.0;extra_copy_number=0;copy_num_ID=AT1G36272_0	AT1G36272	0	0	protein_coding			unknown protein; Has 30201 Blast hits to 17322 proteins in 780 species: Archae - 12; Bacteria - 1396; Metazoa - 17338; Fungi - 3422; Plants - 5037; Viruses - 0; Other Eukaryotes - 2996 (source: NCBI BLink).
LRZ	Chr1	13649387	13652005	+	ID=AT1G36280;Note=protein_coding_gene;Name=AT1G36280;coverage=1.0;sequence_ID=1.0;extra_copy_number=0;copy_num_ID=AT1G36280_0	AT1G36280	9.4	8.4	protein_coding	L-Aspartase-like family protein		L-Aspartase-like family protein; FUNCTIONS IN: N6-(1,2-dicarboxyethyl)AMP AMP-lyase (fumarate-forming) activity, catalytic activity; INVOLVED IN: purine ribonucleotide biosynthetic process, purine base biosynthetic process, IMP biosynthetic process; LOCATED IN: chloroplast; CONTAINS InterPro DOMAIN/s: Adenylosuccinate lyase C-terminal/plant (InterPro:IPR013539), L-Aspartase-like (InterPro:IPR0089…
LRZ	Chr1	13678321	13680036	+	ID=AT1G36310;Note=protein_coding_gene;Name=AT1G36310;coverage=1.0;sequence_ID=1.0;extra_copy_number=0;copy_num_ID=AT1G36310_0	AT1G36310	26.8	17.1	protein_coding	S-adenosyl-L-methionine-dependent methyltransferases superfamily protein		S-adenosyl-L-methionine-dependent methyltransferases superfamily protein; FUNCTIONS IN: methyltransferase activity; INVOLVED IN: metabolic process; EXPRESSED IN: 24 plant structures; EXPRESSED DURING: 13 growth stages; CONTAINS InterPro DOMAIN/s: Methyltransferase type 11 (InterPro:IPR013216); Has 3470 Blast hits to 3347 proteins in 987 species: Archae - 310; Bacteria - 1939; Metazoa - 304; Fungi…
LRZ	Chr1	13680694	13682978	+	ID=AT1G36320;Note=protein_coding_gene;Name=AT1G36320;coverage=1.0;sequence_ID=1.0;extra_copy_number=0;copy_num_ID=AT1G36320_0	AT1G36320	99.2	8.5	protein_coding			unknown protein; BEST Arabidopsis thaliana protein match is: unknown protein (TAIR:AT4G37920.1); Has 93 Blast hits to 90 proteins in 22 species: Archae - 0; Bacteria - 0; Metazoa - 0; Fungi - 0; Plants - 85; Viruses - 0; Other Eukaryotes - 8 (source: NCBI BLink).
LRZ	Chr1	13692543	13693832	-	ID=AT1G36340;Note=protein_coding_gene;Name=AT1G36340;coverage=1.0;sequence_ID=1.0;extra_copy_number=0;copy_num_ID=AT1G36340_0	AT1G36340	0	0	protein_coding	ubiquitin-conjugating enzyme 31		ubiquitin-conjugating enzyme 31 (UBC31); FUNCTIONS IN: ubiquitin-protein ligase activity, small conjugating protein ligase activity; INVOLVED IN: regulation of protein metabolic process, post-translational protein modification; LOCATED IN: vacuole; EXPRESSED IN: pedicel; EXPRESSED DURING: 4 anthesis; CONTAINS InterPro DOMAIN/s: Ubiquitin-conjugating enzyme/RWD-like (InterPro:IPR016135), Ubiquitin…
LRZ	Chr1	13695306	13695378	+	ID=AT1G36350;Note=tRNA;Name=AT1G36350;coverage=1.0;sequence_ID=1.0;extra_copy_number=0;copy_num_ID=AT1G36350_0	AT1G36350	0	0	pre_trna	pre-tRNA		tRNA-Arg (anticodon: TCT)
LRZ	Chr1	13704922	13707519	-	ID=AT1G36370;Note=protein_coding_gene;Name=AT1G36370;coverage=1.0;sequence_ID=1.0;extra_copy_number=0;copy_num_ID=AT1G36370_0	AT1G36370	116.5	73.4	protein_coding	serine hydroxymethyltransferase 7	Encodes a putative serine hydroxymethyltransferase.	serine hydroxymethyltransferase 7 (SHM7); FUNCTIONS IN: pyridoxal phosphate binding, glycine hydroxymethyltransferase activity, catalytic activity; INVOLVED IN: response to cadmium ion, glycine metabolic process, L-serine metabolic process; EXPRESSED IN: 23 plant structures; EXPRESSED DURING: 15 growth stages; CONTAINS InterPro DOMAIN/s: Pyridoxal phosphate-dependent transferase, major domain (In…
LRZ	Chr1	13709694	13710512	+	ID=AT1G36380;Note=protein_coding_gene;Name=AT1G36380;coverage=1.0;sequence_ID=1.0;extra_copy_number=0;copy_num_ID=AT1G36380_0	AT1G36380	5.6	0	protein_coding			unknown protein; LOCATED IN: endomembrane system; EXPRESSED IN: 23 plant structures; EXPRESSED DURING: 15 growth stages; Has 14 Blast hits to 14 proteins in 6 species: Archae - 0; Bacteria - 0; Metazoa - 0; Fungi - 0; Plants - 14; Viruses - 0; Other Eukaryotes - 0 (source: NCBI BLink).
LRZ	Chr1	13710281	13712452	-	ID=AT1G36390;Note=protein_coding_gene;Name=AT1G36390;coverage=1.0;sequence_ID=1.0;extra_copy_number=0;copy_num_ID=AT1G36390_0	AT1G36390	49.3	45.2	protein_coding	Co-chaperone GrpE family protein		Co-chaperone GrpE family protein; FUNCTIONS IN: copper ion binding; INVOLVED IN: protein folding, protein import into mitochondrial matrix; LOCATED IN: chloroplast, chloroplast stroma; EXPRESSED IN: 22 plant structures; EXPRESSED DURING: 13 growth stages; CONTAINS InterPro DOMAIN/s: GrpE nucleotide exchange factor (InterPro:IPR000740), GrpE nucleotide exchange factor, coiled-coil (InterPro:IPR013…
LRZ	Chr1	13770806	13773145	+	ID=AT1G36510;Note=protein_coding_gene;Name=AT1G36510;coverage=1.0;sequence_ID=1.0;extra_copy_number=0;copy_num_ID=AT1G36510_0	AT1G36510	0	0	protein_coding	Nucleic acid-binding proteins superfamily		Nucleic acid-binding proteins superfamily; CONTAINS InterPro DOMAIN/s: Nucleic acid-binding, OB-fold-like (InterPro:IPR016027); BEST Arabidopsis thaliana protein match is: Nucleic acid-binding proteins superfamily (TAIR:AT3G32260.1); Has 148 Blast hits to 121 proteins in 8 species: Archae - 0; Bacteria - 0; Metazoa - 0; Fungi - 0; Plants - 148; Viruses - 0; Other Eukaryotes - 0 (source: NCBI BLin…
LRZ	Chr1	13825339	13827436	-	ID=AT1G36580;Note=protein_coding_gene;Name=AT1G36580;coverage=1.0;sequence_ID=1.0;extra_copy_number=0;copy_num_ID=AT1G36580_0	AT1G36580	0.8	0	protein_coding			BEST Arabidopsis thaliana protein match is: short-chain dehydrogenase-reductase B (TAIR:AT3G12800.1); Has 109 Blast hits to 109 proteins in 14 species: Archae - 0; Bacteria - 0; Metazoa - 0; Fungi - 0; Plants - 107; Viruses - 0; Other Eukaryotes - 2 (source: NCBI BLink).
LRZ	Chr1	13845011	13845834	-	ID=AT1G36622;Note=protein_coding_gene;Name=AT1G36622;coverage=1.0;sequence_ID=1.0;extra_copy_number=0;copy_num_ID=AT1G36622_0	AT1G36622	4.7	0.2	protein_coding			unknown protein; LOCATED IN: endomembrane system; BEST Arabidopsis thaliana protein match is: unknown protein (TAIR:AT1G36640.1); Has 12 Blast hits to 12 proteins in 2 species: Archae - 0; Bacteria - 0; Metazoa - 0; Fungi - 0; Plants - 12; Viruses - 0; Other Eukaryotes - 0 (source: NCBI BLink).
LRZ	Chr1	13862048	13862564	-	ID=AT1G36640;Note=protein_coding_gene;Name=AT1G36640;coverage=1.0;sequence_ID=1.0;extra_copy_number=0;copy_num_ID=AT1G36640_0	AT1G36640	0	0	protein_coding			unknown protein; FUNCTIONS IN: molecular_function unknown; INVOLVED IN: biological_process unknown; LOCATED IN: endomembrane system; EXPRESSED IN: sperm cell, root; BEST Arabidopsis thaliana protein match is: unknown protein (TAIR:AT1G36622.1); Has 14 Blast hits to 14 proteins in 2 species: Archae - 0; Bacteria - 0; Metazoa - 0; Fungi - 0; Plants - 14; Viruses - 0; Other Eukaryotes - 0 (source: N…
LRZ	Chr1	13876445	13878367	+	ID=AT1G36675;Note=protein_coding_gene;Name=AT1G36675;coverage=1.0;sequence_ID=1.0;extra_copy_number=0;copy_num_ID=AT1G36675_0	AT1G36675	0.7	0	protein_coding	glycine-rich protein		glycine-rich protein; FUNCTIONS IN: molecular_function unknown; INVOLVED IN: biological_process unknown; LOCATED IN: chloroplast; BEST Arabidopsis thaliana protein match is: unknown protein (TAIR:AT2G10975.1); Has 1842 Blast hits to 1279 proteins in 240 species: Archae - 9; Bacteria - 267; Metazoa - 613; Fungi - 226; Plants - 409; Viruses - 32; Other Eukaryotes - 286 (source: NCBI BLink).
LRZ	Chr1	13907087	13909708	-	ID=AT1G36730;Note=protein_coding_gene;Name=AT1G36730;coverage=1.0;sequence_ID=1.0;extra_copy_number=0;copy_num_ID=AT1G36730_0	AT1G36730	56.1	18.3	protein_coding	Translation initiation factor IF2/IF5		Translation initiation factor IF2/IF5; FUNCTIONS IN: binding, translation initiation factor activity; INVOLVED IN: translational initiation, regulation of translational initiation; EXPRESSED IN: sperm cell, male gametophyte, pollen tube; EXPRESSED DURING: L mature pollen stage, M germinated pollen stage; CONTAINS InterPro DOMAIN/s: Translation initiation factor IF2/IF5, N-terminal (InterPro:IPR01…
LRZ	Chr1	13907087	13909708	-	ID=AT1G36732;Note=protein_coding_gene;Name=AT1G36732;coverage=1.0;sequence_ID=1.0;extra_copy_number=0;copy_num_ID=AT1G36732_0	AT1G36732	0	0	protein_coding	conserved peptide upstream open reading frame 19	Upstream open reading frames (uORFs) are small open reading frames found in the 5' UTR of a mature mRNA, and can potentially mediate translational regulation of the largest, or major, ORF (mORF). CPuORF19 represents a conserved upstream opening reading frame relative to major ORF AT1G36730.1	conserved peptide upstream open reading frame 19 (CPuORF19); Has 30201 Blast hits to 17322 proteins in 780 species: Archae - 12; Bacteria - 1396; Metazoa - 17338; Fungi - 3422; Plants - 5037; Viruses - 0; Other Eukaryotes - 2996 (source: NCBI BLink).
LRZ	Chr1	13920015	13920557	+	ID=AT1G36745;Note=protein_coding_gene;Name=AT1G36745;coverage=1.0;sequence_ID=1.0;extra_copy_number=0;copy_num_ID=AT1G36745_0	AT1G36745	0	0	protein_coding			unknown protein; Has 0 Blast hits to 0 proteins in 0 species (source: NCBI BLink).
LRZ	Chr1	13926209	13926694	+	ID=AT1G36756;Note=protein_coding_gene;Name=AT1G36756;coverage=1.0;sequence_ID=1.0;extra_copy_number=0;copy_num_ID=AT1G36756_0	AT1G36756	0	0	protein_coding			unknown protein; BEST Arabidopsis thaliana protein match is: unknown protein (TAIR:AT2G10602.1); Has 3 Blast hits to 3 proteins in 1 species: Archae - 0; Bacteria - 0; Metazoa - 0; Fungi - 0; Plants - 3; Viruses - 0; Other Eukaryotes - 0 (source: NCBI BLink).
LRZ	Chr1	13992391	13993303	+	ID=AT1G36920;Note=protein_coding_gene;Name=AT1G36920;coverage=1.0;sequence_ID=1.0;extra_copy_number=0;copy_num_ID=AT1G36920_0	AT1G36920	0.2	0	protein_coding			FUNCTIONS IN: molecular_function unknown; INVOLVED IN: biological_process unknown; LOCATED IN: endomembrane system; EXPRESSED IN: stem, male gametophyte, flower; EXPRESSED DURING: M germinated pollen stage, 4 anthesis; BEST Arabidopsis thaliana protein match is: Nucleic acid-binding, OB-fold-like protein (TAIR:AT2G05642.1); Has 26 Blast hits to 23 proteins in 5 species: Archae - 0; Bacteria - 4; …
LRZ	Chr1	13993455	13994169	+	ID=AT1G36922;Note=protein_coding_gene;Name=AT1G36922;coverage=1.0;sequence_ID=1.0;extra_copy_number=0;copy_num_ID=AT1G36922_0	AT1G36922	0.2	0	protein_coding			unknown protein.
LRZ	Chr1	13995315	13996168	+	ID=AT1G36925;Note=protein_coding_gene;Name=AT1G36925;coverage=1.0;sequence_ID=1.0;extra_copy_number=0;copy_num_ID=AT1G36925_0	AT1G36925	0	0	protein_coding			unknown protein; Has 69 Blast hits to 69 proteins in 22 species: Archae - 0; Bacteria - 2; Metazoa - 45; Fungi - 4; Plants - 8; Viruses - 0; Other Eukaryotes - 10 (source: NCBI BLink).
LRZ	Chr1	14012636	14014272	+	ID=AT1G36940;Note=protein_coding_gene;Name=AT1G36940;coverage=1.0;sequence_ID=1.0;extra_copy_number=0;copy_num_ID=AT1G36940_0	AT1G36940	10	0	protein_coding			unknown protein; Has 21 Blast hits to 21 proteins in 8 species: Archae - 0; Bacteria - 0; Metazoa - 0; Fungi - 0; Plants - 21; Viruses - 0; Other Eukaryotes - 0 (source: NCBI BLink).
LRZ	Chr1	14014917	14015111	-	ID=AT1G36942;Note=protein_coding_gene;Name=AT1G36942;coverage=1.0;sequence_ID=1.0;extra_copy_number=0;copy_num_ID=AT1G36942_0	AT1G36942	0	0	protein_coding			unknown protein; Has 30201 Blast hits to 17322 proteins in 780 species: Archae - 12; Bacteria - 1396; Metazoa - 17338; Fungi - 3422; Plants - 5037; Viruses - 0; Other Eukaryotes - 2996 (source: NCBI BLink).
LRZ	Chr1	14018443	14019592	-	ID=AT1G36950;Note=protein_coding_gene;Name=AT1G36950;coverage=1.0;sequence_ID=1.0;extra_copy_number=0;copy_num_ID=AT1G36950_0	AT1G36950	0	0	protein_coding	RING/U-box superfamily protein		RING/U-box superfamily protein; FUNCTIONS IN: zinc ion binding; CONTAINS InterPro DOMAIN/s: Zinc finger, RING-type (InterPro:IPR001841); BEST Arabidopsis thaliana protein match is: RING/U-box superfamily protein (TAIR:AT4G00070.1); Has 2602 Blast hits to 2598 proteins in 198 species: Archae - 0; Bacteria - 0; Metazoa - 830; Fungi - 147; Plants - 1268; Viruses - 2; Other Eukaryotes - 355 (source: …
LRZ	Chr1	14023566	14024278	+	ID=AT1G36960;Note=protein_coding_gene;Name=AT1G36960;coverage=1.0;sequence_ID=1.0;extra_copy_number=0;copy_num_ID=AT1G36960_0	AT1G36960	0	0	protein_coding			unknown protein; BEST Arabidopsis thaliana protein match is: unknown protein (TAIR:AT1G48095.1); Has 54 Blast hits to 54 proteins in 2 species: Archae - 0; Bacteria - 0; Metazoa - 0; Fungi - 0; Plants - 54; Viruses - 0; Other Eukaryotes - 0 (source: NCBI BLink).
LRZ	Chr1	14025155	14027126	-	ID=AT1G36970;Note=protein_coding_gene;Name=AT1G36970;coverage=1.0;sequence_ID=1.0;extra_copy_number=0;copy_num_ID=AT1G36970_0	AT1G36970	0	0	protein_coding	Domain of unknown function (DUF1985)		CONTAINS InterPro DOMAIN/s: Domain of unknown function DUF1985 (InterPro:IPR015410); BEST Arabidopsis thaliana protein match is: Domain of unknown function (DUF1985) (TAIR:AT1G31150.1); Has 123 Blast hits to 120 proteins in 7 species: Archae - 0; Bacteria - 0; Metazoa - 0; Fungi - 4; Plants - 119; Viruses - 0; Other Eukaryotes - 0 (source: NCBI BLink).
LRZ	Chr1	14033801	14035714	+	ID=AT1G36980;Note=protein_coding_gene;Name=AT1G36980;coverage=1.0;sequence_ID=1.0;extra_copy_number=0;copy_num_ID=AT1G36980_0	AT1G36980	127.9	223.4	protein_coding			unknown protein; CONTAINS InterPro DOMAIN/s: Uncharacterised protein family UPF0220 (InterPro:IPR007919); Has 424 Blast hits to 424 proteins in 159 species: Archae - 0; Bacteria - 0; Metazoa - 228; Fungi - 120; Plants - 62; Viruses - 0; Other Eukaryotes - 14 (source: NCBI BLink).
LRZ	Chr1	14036065	14039272	-	ID=AT1G36990;Note=protein_coding_gene;Name=AT1G36990;coverage=1.0;sequence_ID=1.0;extra_copy_number=0;copy_num_ID=AT1G36990_0	AT1G36990	10.1	42	protein_coding			unknown protein; LOCATED IN: chloroplast; EXPRESSED IN: 24 plant structures; EXPRESSED DURING: 14 growth stages; BEST Arabidopsis thaliana protein match is: unknown protein (TAIR:AT4G08510.1); Has 5029 Blast hits to 1779 proteins in 339 species: Archae - 2; Bacteria - 1372; Metazoa - 990; Fungi - 933; Plants - 111; Viruses - 28; Other Eukaryotes - 1593 (source: NCBI BLink).
LRZ	Chr1	14038695	14039540	+	ID=AT1G36992;Note=other_RNA;Name=AT1G36992;coverage=1.0;sequence_ID=1.0;extra_copy_number=0;copy_num_ID=AT1G36992_0	AT1G36992	0	0	other_rna	other RNA	Potential natural antisense gene, locus overlaps with AT1G36990
LRZ	Chr1	14044810	14045917	+	ID=AT1G37000;Note=protein_coding_gene;Name=AT1G37000;coverage=1.0;sequence_ID=1.0;extra_copy_number=0;copy_num_ID=AT1G37000_0	AT1G37000	0	0	protein_coding	Beta-galactosidase related protein		Beta-galactosidase related protein; FUNCTIONS IN: hydrolase activity, hydrolyzing O-glycosyl compounds; INVOLVED IN: carbohydrate metabolic process; CONTAINS InterPro DOMAIN/s: Glycoside hydrolase, family 35 (InterPro:IPR001944); Has 74 Blast hits to 73 proteins in 2 species: Archae - 0; Bacteria - 0; Metazoa - 0; Fungi - 0; Plants - 74; Viruses - 0; Other Eukaryotes - 0 (source: NCBI BLink).
LRZ	Chr1	14048634	14048792	-	ID=AT1G37007;Note=protein_coding_gene;Name=AT1G37007;coverage=1.0;sequence_ID=1.0;extra_copy_number=0;copy_num_ID=AT1G37007_0	AT1G37007	0	0	protein_coding			unknown protein; Has 30201 Blast hits to 17322 proteins in 780 species: Archae - 12; Bacteria - 1396; Metazoa - 17338; Fungi - 3422; Plants - 5037; Viruses - 0; Other Eukaryotes - 2996 (source: NCBI BLink).
LRZ	Chr1	14049690	14049999	+	ID=AT1G37010;Note=protein_coding_gene;Name=AT1G37010;coverage=1.0;sequence_ID=1.0;extra_copy_number=0;copy_num_ID=AT1G37010_0	AT1G37010	0	0	protein_coding			BEST Arabidopsis thaliana protein match is: spindle pole body component 98 (TAIR:AT5G06680.1); Has 15 Blast hits to 15 proteins in 5 species: Archae - 0; Bacteria - 0; Metazoa - 0; Fungi - 0; Plants - 15; Viruses - 0; Other Eukaryotes - 0 (source: NCBI BLink).
LRZ	Chr1	14055507	14058515	+	ID=AT1G37020;Note=protein_coding_gene;Name=AT1G37020;coverage=1.0;sequence_ID=1.0;extra_copy_number=0;copy_num_ID=AT1G37020_0	AT1G37020	0	0	protein_coding	Cysteine proteinases superfamily protein		Cysteine proteinases superfamily protein; FUNCTIONS IN: cysteine-type peptidase activity; INVOLVED IN: proteolysis; LOCATED IN: cellular_component unknown; CONTAINS InterPro DOMAIN/s: Peptidase C48, SUMO/Sentrin/Ubl1 (InterPro:IPR003653); BEST Arabidopsis thaliana protein match is: Ulp1 protease family protein (TAIR:AT5G45570.1); Has 315 Blast hits to 281 proteins in 53 species: Archae - 2; Bacte…
LRZ	Chr1	17704293	17707013	-	ID=AT1G41820;Note=protein_coding_gene;Name=AT1G41820;coverage=1.0;sequence_ID=1.0;extra_copy_number=0;copy_num_ID=AT1G41820_0	AT1G41820	0	0	protein_coding			unknown protein; Has 46 Blast hits to 46 proteins in 21 species: Archae - 0; Bacteria - 6; Metazoa - 8; Fungi - 2; Plants - 5; Viruses - 1; Other Eukaryotes - 24 (source: NCBI BLink).
LRZ	Chr1	17725482	17729832	-	ID=AT1G41830;Note=protein_coding_gene;Name=AT1G41830;coverage=1.0;sequence_ID=1.0;extra_copy_number=0;copy_num_ID=AT1G41830_0	AT1G41830	23.5	0.2	protein_coding	SKU5-similar 6		SKU5-similar 6 (SKS6); FUNCTIONS IN: pectinesterase activity; INVOLVED IN: oxidation reduction; LOCATED IN: apoplast, cell wall, membrane, plant-type cell wall; EXPRESSED IN: 23 plant structures; EXPRESSED DURING: 13 growth stages; CONTAINS InterPro DOMAIN/s: Cupredoxin (InterPro:IPR008972), Multicopper oxidase, type 2 (InterPro:IPR011706), Multicopper oxidase, type 3 (InterPro:IPR011707), Multic…
LRZ	Chr1	17772196	17772429	+	ID=AT1G41875;Note=protein_coding_gene;Name=AT1G41875;coverage=1.0;sequence_ID=1.0;extra_copy_number=0;copy_num_ID=AT1G41875_0	AT1G41875	0	0	protein_coding			unknown protein; Has 30201 Blast hits to 17322 proteins in 780 species: Archae - 12; Bacteria - 1396; Metazoa - 17338; Fungi - 3422; Plants - 5037; Viruses - 0; Other Eukaryotes - 2996 (source: NCBI BLink).
LRZ	Chr1	17773051	17774566	-	ID=AT1G41880;Note=protein_coding_gene;Name=AT1G41880;coverage=1.0;sequence_ID=1.0;extra_copy_number=0;copy_num_ID=AT1G41880_0	AT1G41880	215.3	163	protein_coding	Ribosomal protein L35Ae family protein		Ribosomal protein L35Ae family protein; FUNCTIONS IN: structural constituent of ribosome; INVOLVED IN: translation, ribosome biogenesis; LOCATED IN: ribosome, cytosolic large ribosomal subunit, membrane; EXPRESSED IN: leaf; CONTAINS InterPro DOMAIN/s: Ribosomal protein L35Ae (InterPro:IPR001780), Ribosomal protein L35Ae, conserved site (InterPro:IPR018266); BEST Arabidopsis thaliana protein match…
LRZ	Chr1	17803015	17806524	-	ID=AT1G41920;Note=protein_coding_gene;Name=AT1G41920;coverage=1.0;sequence_ID=1.0;extra_copy_number=0;copy_num_ID=AT1G41920_0	AT1G41920	0	0.2	protein_coding	General transcription factor 2-related zinc finger protein		General transcription factor 2-related zinc finger protein; BEST Arabidopsis thaliana protein match is: TTF-type zinc finger protein with HAT dimerisation domain (TAIR:AT1G19260.1); Has 703 Blast hits to 659 proteins in 37 species: Archae - 0; Bacteria - 0; Metazoa - 344; Fungi - 0; Plants - 359; Viruses - 0; Other Eukaryotes - 0 (source: NCBI BLink).
LRZ	Chr1	17838749	17839204	-	ID=AT1G42080;Note=protein_coding_gene;Name=AT1G42080;coverage=1.0;sequence_ID=1.0;extra_copy_number=0;copy_num_ID=AT1G42080_0	AT1G42080	0	0	protein_coding			unknown protein; BEST Arabidopsis thaliana protein match is: unknown protein (TAIR:AT3G43500.1); Has 6 Blast hits to 6 proteins in 2 species: Archae - 0; Bacteria - 0; Metazoa - 0; Fungi - 0; Plants - 6; Viruses - 0; Other Eukaryotes - 0 (source: NCBI BLink).
LRZ	Chr1	17852650	17852721	-	ID=AT1G42120;Note=tRNA;Name=AT1G42120;coverage=1.0;sequence_ID=1.0;extra_copy_number=0;copy_num_ID=AT1G42120_0	AT1G42120	0	0	pre_trna	pre-tRNA		tRNA-Met (anticodon: CAT)
LRZ	Chr1	17883118	17883312	+	ID=AT1G42190;Note=protein_coding_gene;Name=AT1G42190;coverage=1.0;sequence_ID=1.0;extra_copy_number=0;copy_num_ID=AT1G42190_0	AT1G42190	0	0	protein_coding	GAG/POL/ENV polyprotein		GAG/POL/ENV polyprotein; Has 20 Blast hits to 20 proteins in 2 species: Archae - 0; Bacteria - 0; Metazoa - 0; Fungi - 0; Plants - 20; Viruses - 0; Other Eukaryotes - 0 (source: NCBI BLink).
LRZ	Chr1	18013407	18016480	+	ID=AT1G42430;Note=protein_coding_gene;Name=AT1G42430;coverage=1.0;sequence_ID=1.0;extra_copy_number=0;copy_num_ID=AT1G42430_0	AT1G42430	13.2	159.5	protein_coding			unknown protein; BEST Arabidopsis thaliana protein match is: unknown protein (TAIR:AT3G55760.3); Has 186 Blast hits to 143 proteins in 47 species: Archae - 0; Bacteria - 23; Metazoa - 14; Fungi - 6; Plants - 87; Viruses - 0; Other Eukaryotes - 56 (source: NCBI BLink).
LRZ	Chr1	18017321	18022091	-	ID=AT1G42440;Note=protein_coding_gene;Name=AT1G42440;coverage=1.0;sequence_ID=1.0;extra_copy_number=0;copy_num_ID=AT1G42440_0	AT1G42440	18.3	23.9	protein_coding			FUNCTIONS IN: molecular_function unknown; INVOLVED IN: ribosome biogenesis; LOCATED IN: nucleus; EXPRESSED IN: 22 plant structures; EXPRESSED DURING: 13 growth stages; CONTAINS InterPro DOMAIN/s: AARP2CN (InterPro:IPR012948), Protein of unknown function DUF663 (InterPro:IPR007034); BEST Arabidopsis thaliana protein match is: P-loop containing nucleoside triphosphate hydrolases superfamily protein…
LRZ	Chr1	18049024	18057245	+	ID=AT1G42470;Note=protein_coding_gene;Name=AT1G42470;coverage=1.0;sequence_ID=1.0;extra_copy_number=0;copy_num_ID=AT1G42470_0	AT1G42470	19.5	7.2	protein_coding	Patched family protein		Patched family protein; FUNCTIONS IN: hedgehog receptor activity; LOCATED IN: plasma membrane, membrane; EXPRESSED IN: 24 plant structures; EXPRESSED DURING: 14 growth stages; CONTAINS InterPro DOMAIN/s: Niemann-Pick C type protein (InterPro:IPR004765), Patched (InterPro:IPR003392), Sterol-sensing 5TM box (InterPro:IPR000731); BEST Arabidopsis thaliana protein match is: Patched family protein (TA…
LRZ	Chr1	18058244	18060900	+	ID=AT1G42480;Note=protein_coding_gene;Name=AT1G42480;coverage=1.0;sequence_ID=1.0;extra_copy_number=0;copy_num_ID=AT1G42480_0	AT1G42480	26	2.3	protein_coding			unknown protein; FUNCTIONS IN: molecular_function unknown; INVOLVED IN: biological_process unknown; LOCATED IN: endomembrane system; EXPRESSED IN: 24 plant structures; EXPRESSED DURING: 13 growth stages; CONTAINS InterPro DOMAIN/s: Protein of unknown function DUF3456 (InterPro:IPR021852); Has 177 Blast hits to 177 proteins in 59 species: Archae - 0; Bacteria - 0; Metazoa - 140; Fungi - 0; Plants …
LRZ	Chr1	18088418	18090276	+	ID=AT1G42525;Note=protein_coding_gene;Name=AT1G42525;coverage=1.0;sequence_ID=1.0;extra_copy_number=0;copy_num_ID=AT1G42525_0	AT1G42525	0	0	protein_coding			BEST Arabidopsis thaliana protein match is: Cysteine proteinases superfamily protein (TAIR:AT1G37020.1); Has 49 Blast hits to 32 proteins in 5 species: Archae - 0; Bacteria - 2; Metazoa - 0; Fungi - 0; Plants - 43; Viruses - 0; Other Eukaryotes - 4 (source: NCBI BLink).
LRZ	Chr1	18095093	18098742	+	ID=AT1G42540;Note=protein_coding_gene;Name=AT1G42540;coverage=1.0;sequence_ID=1.0;extra_copy_number=0;copy_num_ID=AT1G42540_0	AT1G42540	7.9	0.3	protein_coding	glutamate receptor 3.3	member of Putative ligand-gated ion channel subunit family	glutamate receptor 3.3 (GLR3.3); FUNCTIONS IN: intracellular ligand-gated ion channel activity; INVOLVED IN: cellular calcium ion homeostasis, response to light stimulus; LOCATED IN: integral to membrane, membrane; EXPRESSED IN: 22 plant structures; EXPRESSED DURING: 11 growth stages; CONTAINS InterPro DOMAIN/s: Extracellular solute-binding protein, family 3 (InterPro:IPR001638), Ionotropic gluta…
LRZ	Chr1	18099053	18101991	+	ID=AT1G42550;Note=protein_coding_gene;Name=AT1G42550;coverage=1.0;sequence_ID=1.0;extra_copy_number=0;copy_num_ID=AT1G42550_0	AT1G42550	119.7	1	protein_coding	plastid movement impaired1	Encodes a plant-specific protein of unknown function that appears to be conserved among angiosperms.	PLASTID MOVEMENT IMPAIRED1 (PMI1); FUNCTIONS IN: molecular_function unknown; INVOLVED IN: chloroplast relocation; LOCATED IN: plasma membrane; EXPRESSED IN: 25 plant structures; EXPRESSED DURING: 13 growth stages; BEST Arabidopsis thaliana protein match is: unknown protein (TAIR:AT5G20610.1); Has 1448 Blast hits to 1079 proteins in 174 species: Archae - 4; Bacteria - 103; Metazoa - 395; Fungi - 1…
LRZ	Chr1	18102174	18105367	-	ID=AT1G42560;Note=protein_coding_gene;Name=AT1G42560;coverage=1.0;sequence_ID=1.0;extra_copy_number=0;copy_num_ID=AT1G42560_0	AT1G42560	0	0	protein_coding	Seven transmembrane MLO family protein	A member of a large family of seven-transmembrane domain proteins specific to plants, homologs of the barley mildew resistance locus o (MLO) protein. The Arabidopsis genome contains 15 genes encoding MLO proteins, with localization in plasma membrane. Phylogenetic analysis revealed four clades of closely-related AtMLO genes. ATMLO9 belongs to the clade III, with AtMLO5, AtMLO7, AtMLO8, and AtMLO1…	MILDEW RESISTANCE LOCUS O 9 (MLO9); FUNCTIONS IN: calmodulin binding; INVOLVED IN: cell death, defense response; LOCATED IN: integral to membrane, plasma membrane; EXPRESSED IN: 8 plant structures; EXPRESSED DURING: 4 anthesis, petal differentiation and expansion stage; CONTAINS InterPro DOMAIN/s: Mlo-related protein (InterPro:IPR004326); BEST Arabidopsis thaliana protein match is: Seven transmem…
LRZ	Chr1	18163693	18164917	+	ID=AT1G42680;Note=protein_coding_gene;Name=AT1G42680;coverage=1.0;sequence_ID=1.0;extra_copy_number=0;copy_num_ID=AT1G42680_0	AT1G42680	0	0	protein_coding	P-loop containing nucleoside triphosphate hydrolases superfamily protein		P-loop containing nucleoside triphosphate hydrolases superfamily protein; FUNCTIONS IN: motor activity, ATP binding; INVOLVED IN: biological_process unknown; LOCATED IN: myosin complex; CONTAINS InterPro DOMAIN/s: Myosin head, motor domain (InterPro:IPR001609); BEST Arabidopsis thaliana protein match is: P-loop containing nucleoside triphosphate hydrolases superfamily protein (TAIR:AT1G50360.1); …
LRZ	Chr1	18173832	18173972	+	ID=AT1G42699;Note=protein_coding_gene;Name=AT1G42699;coverage=1.0;sequence_ID=1.0;extra_copy_number=0;copy_num_ID=AT1G42699_0	AT1G42699	0	0	protein_coding			unknown protein; LOCATED IN: endomembrane system; Has 30201 Blast hits to 17322 proteins in 780 species: Archae - 12; Bacteria - 1396; Metazoa - 17338; Fungi - 3422; Plants - 5037; Viruses - 0; Other Eukaryotes - 2996 (source: NCBI BLink).
LRZ	Chr1	18189048	18189709	+	ID=AT1G42700;Note=protein_coding_gene;Name=AT1G42700;coverage=1.0;sequence_ID=1.0;extra_copy_number=0;copy_num_ID=AT1G42700_0	AT1G42700	0	0	protein_coding			FUNCTIONS IN: molecular_function unknown; INVOLVED IN: response to cold; LOCATED IN: nucleus; BEST Arabidopsis thaliana protein match is: Plant transposase (Ptta/En/Spm family) (TAIR:AT1G40087.1); Has 10 Blast hits to 10 proteins in 3 species: Archae - 0; Bacteria - 0; Metazoa - 0; Fungi - 0; Plants - 10; Viruses - 0; Other Eukaryotes - 0 (source: NCBI BLink).
LRZ	Chr1	18199709	18200684	-	ID=AT1G42710;Note=protein_coding_gene;Name=AT1G42710;coverage=1.0;sequence_ID=1.0;extra_copy_number=0;copy_num_ID=AT1G42710_0	AT1G42710	0	0	protein_coding	General transcription factor 2-related zinc finger protein		General transcription factor 2-related zinc finger protein; BEST Arabidopsis thaliana protein match is: TTF-type zinc finger protein with HAT dimerisation domain (TAIR:AT2G06541.1); Has 313 Blast hits to 300 proteins in 19 species: Archae - 0; Bacteria - 0; Metazoa - 83; Fungi - 0; Plants - 230; Viruses - 0; Other Eukaryotes - 0 (source: NCBI BLink).
LRZ	Chr2	2407490	2409559	-	ID=AT2G05940;Note=protein_coding_gene;Name=AT2G05940;coverage=1.0;sequence_ID=1.0;extra_copy_number=0;copy_num_ID=AT2G05940_0	AT2G05940	43.7	0.1	protein_coding	Protein kinase superfamily protein		Protein kinase superfamily protein; FUNCTIONS IN: protein serine/threonine kinase activity, protein kinase activity, kinase activity, ATP binding; INVOLVED IN: protein amino acid phosphorylation; LOCATED IN: cellular_component unknown; EXPRESSED IN: 22 plant structures; EXPRESSED DURING: 13 growth stages; CONTAINS InterPro DOMAIN/s: Protein kinase, catalytic domain (InterPro:IPR000719), Serine-th…
LRZ	Chr2	2428901	2430034	-	ID=AT2G05970;Note=protein_coding_gene;Name=AT2G05970;coverage=1.0;sequence_ID=1.0;extra_copy_number=0;copy_num_ID=AT2G05970_0	AT2G05970	0	0	protein_coding	F-box family protein with a domain of unknown function (DUF295)		CONTAINS InterPro DOMAIN/s: F-box domain, cyclin-like (InterPro:IPR001810), Protein of unknown function DUF295 (InterPro:IPR005174); BEST Arabidopsis thaliana protein match is: F-box family protein with a domain of unknown function (DUF295) (TAIR:AT4G17565.1); Has 491 Blast hits to 474 proteins in 11 species: Archae - 0; Bacteria - 0; Metazoa - 0; Fungi - 0; Plants - 491; Viruses - 0; Other Eukar…
LRZ	Chr2	2442473	2445397	+	ID=AT2G05990;Note=protein_coding_gene;Name=AT2G05990;coverage=1.0;sequence_ID=1.0;extra_copy_number=0;copy_num_ID=AT2G05990_0	AT2G05990	30.2	0.3	protein_coding	NAD(P)-binding Rossmann-fold superfamily protein	Encodes enoyl-ACP reductase a component of the fatty acid synthase complex. A reduced function mutation in this gene, mod1, was found in a screen for premature cell death mutants. Mutant plants have reduced lipid level and pleiotropic morphological defects, including chlorotic and abnormally shaped leaves.	MOSAIC DEATH 1 (MOD1); FUNCTIONS IN: enoyl-[acyl-carrier-protein] reductase (NADH) activity, oxidoreductase activity, enoyl-[acyl-carrier-protein] reductase activity, copper ion binding; INVOLVED IN: fatty acid biosynthetic process; LOCATED IN: fatty acid synthase complex, thylakoid, chloroplast stroma, chloroplast, chloroplast envelope; EXPRESSED IN: 24 plant structures; EXPRESSED DURING: 15 gro…
LRZ	Chr2	2446027	2447127	+	ID=AT2G05995;Note=other_RNA;Name=AT2G05995;coverage=1.0;sequence_ID=1.0;extra_copy_number=0;copy_num_ID=AT2G05995_0	AT2G05995	0	0	other_rna	other RNA	Unknown gene
LRZ	Chr2	2447637	2449942	-	ID=AT2G06000;Note=protein_coding_gene;Name=AT2G06000;coverage=1.0;sequence_ID=1.0;extra_copy_number=0;copy_num_ID=AT2G06000_0	AT2G06000	6.6	31	protein_coding	Pentatricopeptide repeat (PPR) superfamily protein		Pentatricopeptide repeat (PPR) superfamily protein; CONTAINS InterPro DOMAIN/s: Pentatricopeptide repeat (InterPro:IPR002885); BEST Arabidopsis thaliana protein match is: Pentatricopeptide repeat (PPR-like) superfamily protein (TAIR:AT1G09900.1); Has 50374 Blast hits to 14280 proteins in 277 species: Archae - 4; Bacteria - 40; Metazoa - 520; Fungi - 618; Plants - 47817; Viruses - 0; Other Eukaryo…
LRZ	Chr2	2451027	2451730	+	ID=AT2G06002;Note=other_RNA;Name=AT2G06002;coverage=1.0;sequence_ID=1.0;extra_copy_number=0;copy_num_ID=AT2G06002_0	AT2G06002	0	0	other_rna	other RNA
LRZ	Chr2	2452798	2456407	+	ID=AT2G06005;Note=protein_coding_gene;Name=AT2G06005;coverage=1.0;sequence_ID=1.0;extra_copy_number=0;copy_num_ID=AT2G06005_0	AT2G06005	2.2	9.1	protein_coding	FRIGIDA interacting protein 1	Encodes one of the FRI interacting proteins: FRIGIDA INTERACTING PROTEIN 1 (FIP1)/At2g06005, FIP2/ At4g17060. FRI (At4G00650) is a major determinant of natural variation in Arabidopsis flowering time.	FRIGIDA interacting protein 1 (FIP1); BEST Arabidopsis thaliana protein match is: unknown protein (TAIR:AT5G20580.2); Has 339 Blast hits to 333 proteins in 113 species: Archae - 0; Bacteria - 43; Metazoa - 135; Fungi - 18; Plants - 56; Viruses - 0; Other Eukaryotes - 87 (source: NCBI BLink).
LRZ	Chr2	2457065	2459153	+	ID=AT2G06010;Note=protein_coding_gene;Name=AT2G06010;coverage=1.0;sequence_ID=1.0;extra_copy_number=0;copy_num_ID=AT2G06010_0	AT2G06010	10.6	6.3	protein_coding	OBP3-responsive gene 4	encodes a novel protein whose expression level is induced in lines overexpressing salicylic-acid (SA)-inducible Arabidopsis DNA binding with one finger (Dof) transcription factor, called OBF-binding protein 3.	OBP3-responsive gene 4 (ORG4); Has 29 Blast hits to 29 proteins in 10 species: Archae - 0; Bacteria - 0; Metazoa - 0; Fungi - 0; Plants - 29; Viruses - 0; Other Eukaryotes - 0 (source: NCBI BLink).
LRZ	Chr2	2462786	2466458	+	ID=AT2G06020;Note=protein_coding_gene;Name=AT2G06020;coverage=1.0;sequence_ID=1.0;extra_copy_number=0;copy_num_ID=AT2G06020_0	AT2G06020	0	0	protein_coding	Homeodomain-like superfamily protein		Homeodomain-like superfamily protein; CONTAINS InterPro DOMAIN/s: Homeodomain-like (InterPro:IPR009057), Myb, DNA-binding (InterPro:IPR014778), Myb-like DNA-binding domain, SHAQKYF class (InterPro:IPR006447), Homeodomain-related (InterPro:IPR012287); BEST Arabidopsis thaliana protein match is: Homeodomain-like superfamily protein (TAIR:AT4G13640.2); Has 1600 Blast hits to 1597 proteins in 57 spec…
LRZ	Chr2	2468387	2472408	+	ID=AT2G06025;Note=protein_coding_gene;Name=AT2G06025;coverage=1.0;sequence_ID=1.0;extra_copy_number=0;copy_num_ID=AT2G06025_0	AT2G06025	73.5	107.9	protein_coding	Acyl-CoA N-acyltransferases (NAT) superfamily protein		Acyl-CoA N-acyltransferases (NAT) superfamily protein; FUNCTIONS IN: N-acetyltransferase activity; INVOLVED IN: metabolic process; LOCATED IN: cellular_component unknown; CONTAINS InterPro DOMAIN/s: GCN5-related N-acetyltransferase, C-terminal (InterPro:IPR022610), GCN5-related N-acetyltransferase (InterPro:IPR000182), Acyl-CoA N-acyltransferase (InterPro:IPR016181); BEST Arabidopsis thaliana pro…
LRZ	Chr2	2472405	2475810	-	ID=AT2G06040;Note=protein_coding_gene;Name=AT2G06040;coverage=1.0;sequence_ID=1.0;extra_copy_number=0;copy_num_ID=AT2G06040_0	AT2G06040	5.1	125	protein_coding			CONTAINS InterPro DOMAIN/s: Leucine-rich repeat, cysteine-containing subtype (InterPro:IPR006553); BEST Arabidopsis thaliana protein match is: RNI-like superfamily protein (TAIR:AT5G21900.1); Has 5028 Blast hits to 2547 proteins in 240 species: Archae - 0; Bacteria - 125; Metazoa - 2326; Fungi - 765; Plants - 1373; Viruses - 0; Other Eukaryotes - 439 (source: NCBI BLink).
LRZ	Chr2	2479365	2482553	-	ID=AT2G06050;Note=protein_coding_gene;Name=AT2G06050;coverage=1.0;sequence_ID=1.0;extra_copy_number=0;copy_num_ID=AT2G06050_0	AT2G06050	133.8	0.4	protein_coding	oxophytodienoate-reductase 3	Encodes a 12-oxophytodienoate reductase that is required for jasmonate biosynthesis. Mutants are male sterile and defective in pollen dehiscence. Shows activity towards 2,4,6-trinitrotoluene.	oxophytodienoate-reductase 3 (OPR3); FUNCTIONS IN: 12-oxophytodienoate reductase activity; INVOLVED IN: response to jasmonic acid stimulus, response to fungus, jasmonic acid biosynthetic process, response to wounding, response to ozone; LOCATED IN: peroxisome; EXPRESSED IN: 25 plant structures; EXPRESSED DURING: 14 growth stages; CONTAINS InterPro DOMAIN/s: Aldolase-type TIM barrel (InterPro:IPR0…
LRZ	Chr2	2491859	2492266	-	ID=AT2G06090;Note=protein_coding_gene;Name=AT2G06090;coverage=1.0;sequence_ID=1.0;extra_copy_number=0;copy_num_ID=AT2G06090_0	AT2G06090	0	0	protein_coding	Plant self-incompatibility protein S1 family		Plant self-incompatibility protein S1 family; FUNCTIONS IN: molecular_function unknown; INVOLVED IN: biological_process unknown; LOCATED IN: endomembrane system; EXPRESSED IN: 11 plant structures; EXPRESSED DURING: LP.04 four leaves visible, 4 anthesis, C globular stage, petal differentiation and expansion stage; CONTAINS InterPro DOMAIN/s: Plant self-incompatibility S1 (InterPro:IPR010264); BEST…
LRZ	Chr2	2493774	2494997	+	ID=AT2G06095;Note=protein_coding_gene;Name=AT2G06095;coverage=1.0;sequence_ID=1.0;extra_copy_number=0;copy_num_ID=AT2G06095_0	AT2G06095	0	0	protein_coding			unknown protein; Has 30201 Blast hits to 17322 proteins in 780 species: Archae - 12; Bacteria - 1396; Metazoa - 17338; Fungi - 3422; Plants - 5037; Viruses - 0; Other Eukaryotes - 2996 (source: NCBI BLink).
LRZ	Chr2	2531257	2531908	+	ID=AT2G06166;Note=protein_coding_gene;Name=AT2G06166;coverage=1.0;sequence_ID=1.0;extra_copy_number=0;copy_num_ID=AT2G06166_0	AT2G06166	0	0	protein_coding	Defensin-like (DEFL) family protein	Encodes a defensin-like (DEFL) family protein.	Defensin-like (DEFL) family protein; LOCATED IN: endomembrane system; BEST Arabidopsis thaliana protein match is: Defensin-like (DEFL) family protein (TAIR:AT4G17718.1); Has 35333 Blast hits to 34131 proteins in 2444 species: Archae - 798; Bacteria - 22429; Metazoa - 974; Fungi - 991; Plants - 531; Viruses - 0; Other Eukaryotes - 9610 (source: NCBI BLink).
LRZ	Chr2	2546523	2547575	+	ID=AT2G06200;Note=protein_coding_gene;Name=AT2G06200;coverage=1.0;sequence_ID=1.0;extra_copy_number=0;copy_num_ID=AT2G06200_0	AT2G06200	0	0.4	protein_coding	growth-regulating factor 6	Growth regulating factor encoding transcription activator. One of the nine members of a GRF gene family, containing nuclear targeting domain. Involved in leaf development and expressed in root, shoot and flower	growth-regulating factor 6 (GRF6); CONTAINS InterPro DOMAIN/s: Glutamine-Leucine-Glutamine, QLQ (InterPro:IPR014978), WRC (InterPro:IPR014977); BEST Arabidopsis thaliana protein match is: growth-regulating factor 5 (TAIR:AT3G13960.1); Has 491 Blast hits to 476 proteins in 20 species: Archae - 0; Bacteria - 0; Metazoa - 0; Fungi - 0; Plants - 491; Viruses - 0; Other Eukaryotes - 0 (source: NCBI BL…
LRZ	Chr2	2549155	2556940	-	ID=AT2G06210;Note=protein_coding_gene;Name=AT2G06210;coverage=1.0;sequence_ID=0.999;extra_copy_number=0;copy_num_ID=AT2G06210_0;low_identity=True	AT2G06210	33.6	104.3	protein_coding	binding	Encodes a yeast CTR9 homolog that is involved in the control of flowering time by elevating FLC expression to a level that creates the vernalization-responsive, winter-annual habit. Yeast CTR9 is a component of a five-member PAF1 complex that associates with RNA pol II and is thought to regulate gene expression by recruiting SET1 (a histone 3 Lys 4 [H3-K4] methyl transferase) to the initially tra…	EARLY FLOWERING 8 (ELF8); FUNCTIONS IN: binding; INVOLVED IN: positive regulation of transcription, DNA-dependent, histone methylation, negative regulation of flower development; LOCATED IN: membrane; EXPRESSED IN: 23 plant structures; EXPRESSED DURING: 13 growth stages; CONTAINS InterPro DOMAIN/s: Tetratricopeptide TPR-1 (InterPro:IPR001440), Tetratricopeptide-like helical (InterPro:IPR011990), …
LRZ	Chr2	2577824	2580062	+	ID=AT2G06255;Note=protein_coding_gene;Name=AT2G06255;coverage=1.0;sequence_ID=1.0;extra_copy_number=0;copy_num_ID=AT2G06255_0	AT2G06255	1.9	0	protein_coding	ELF4-like 3		ELF4-like 3 (ELF4-L3); CONTAINS InterPro DOMAIN/s: Protein of unknown function DUF1313 (InterPro:IPR009741); BEST Arabidopsis thaliana protein match is: ELF4-like 4 (TAIR:AT1G17455.2); Has 149 Blast hits to 148 proteins in 34 species: Archae - 0; Bacteria - 0; Metazoa - 0; Fungi - 0; Plants - 148; Viruses - 0; Other Eukaryotes - 1 (source: NCBI BLink).
LRZ	Chr2	2659001	2660623	+	ID=AT2G06420;Note=protein_coding_gene;Name=AT2G06420;coverage=1.0;sequence_ID=1.0;extra_copy_number=0;copy_num_ID=AT2G06420_0	AT2G06420	0	0	protein_coding	Domain of unknown function (DUF1985)		CONTAINS InterPro DOMAIN/s: Domain of unknown function DUF1985 (InterPro:IPR015410); Has 35333 Blast hits to 34131 proteins in 2444 species: Archae - 798; Bacteria - 22429; Metazoa - 974; Fungi - 991; Plants - 531; Viruses - 0; Other Eukaryotes - 9610 (source: NCBI BLink).
LRZ	Chr2	2701313	2703818	-	ID=AT2G06500;Note=protein_coding_gene;Name=AT2G06500;coverage=1.0;sequence_ID=1.0;extra_copy_number=0;copy_num_ID=AT2G06500_0	AT2G06500	0	0.3	protein_coding	hAT family dimerisation domain		hAT family dimerisation domain; FUNCTIONS IN: protein dimerization activity; INVOLVED IN: biological_process unknown; LOCATED IN: cellular_component unknown; CONTAINS InterPro DOMAIN/s: HAT dimerisation (InterPro:IPR008906); BEST Arabidopsis thaliana protein match is: General transcription factor 2-related zinc finger protein (TAIR:AT1G35150.1); Has 1024 Blast hits to 763 proteins in 58 species: …
LRZ	Chr2	2705613	2708281	+	ID=AT2G06510;Note=protein_coding_gene;Name=AT2G06510;coverage=1.0;sequence_ID=1.0;extra_copy_number=0;copy_num_ID=AT2G06510_0	AT2G06510	8.7	128.2	protein_coding	replication protein A 1A	Encodes a homolog of Replication Protein A that is involved in meiosis I in pollen mother cells. rpa1a mutants have a reduced number of class I crossovers. The protein is located in chromatin-associated foci in early leptotene and can be detected in these foci until late pachytene of meiosis I.	replication protein A 1A (RPA1A); FUNCTIONS IN: DNA binding, nucleic acid binding; INVOLVED IN: in 6 processes; LOCATED IN: nuclear chromatin; EXPRESSED IN: 23 plant structures; EXPRESSED DURING: 13 growth stages; CONTAINS InterPro DOMAIN/s: Replication factor-a protein 1 Rpa1 (InterPro:IPR004591), Nucleic acid-binding, OB-fold-like (InterPro:IPR016027), Nucleic acid-binding, OB-fold (InterPro:IP…
LRZ	Chr2	2708324	2708953	-	ID=AT2G06520;Note=protein_coding_gene;Name=AT2G06520;coverage=1.0;sequence_ID=1.0;extra_copy_number=0;copy_num_ID=AT2G06520_0	AT2G06520	669.7	0.4	protein_coding	photosystem II subunit X	Encodes a protein with sequence similarity to the spinach photosystem II subunit PsbX.	photosystem II subunit X (PSBX); FUNCTIONS IN: molecular_function unknown; INVOLVED IN: photosynthesis; LOCATED IN: chloroplast thylakoid membrane; EXPRESSED IN: 22 plant structures; EXPRESSED DURING: 13 growth stages; CONTAINS InterPro DOMAIN/s: Photosystem II protein PsbX (InterPro:IPR009518); Has 63 Blast hits to 63 proteins in 22 species: Archae - 0; Bacteria - 0; Metazoa - 0; Fungi - 0; Plan…
LRZ	Chr2	2709140	2711048	-	ID=AT2G06530;Note=protein_coding_gene;Name=AT2G06530;coverage=1.0;sequence_ID=1.0;extra_copy_number=0;copy_num_ID=AT2G06530_0	AT2G06530	168.6	89	protein_coding	SNF7 family protein		VPS2.1; CONTAINS InterPro DOMAIN/s: Snf7 (InterPro:IPR005024); BEST Arabidopsis thaliana protein match is: vacuolar protein sorting-associated protein 2.3 (TAIR:AT1G03950.1); Has 2524 Blast hits to 2516 proteins in 271 species: Archae - 17; Bacteria - 20; Metazoa - 1106; Fungi - 512; Plants - 555; Viruses - 5; Other Eukaryotes - 309 (source: NCBI BLink).
LRZ	Chr2	2718817	2720921	-	ID=AT2G06541;Note=protein_coding_gene;Name=AT2G06541;coverage=1.0;sequence_ID=0.999;extra_copy_number=0;copy_num_ID=AT2G06541_0;low_identity=True	AT2G06541	0	0	protein_coding	TTF-type zinc finger protein with HAT dimerisation domain		TTF-type zinc finger protein with HAT dimerisation domain; FUNCTIONS IN: protein dimerization activity; INVOLVED IN: biological_process unknown; LOCATED IN: cellular_component unknown; CONTAINS InterPro DOMAIN/s: HAT dimerisation (InterPro:IPR008906), Zinc finger, TTF-type (InterPro:IPR006580); BEST Arabidopsis thaliana protein match is: TTF-type zinc finger protein with HAT dimerisation domain (…
LRZ	Chr2	2724743	2725522	-	ID=AT2G06555;Note=protein_coding_gene;Name=AT2G06555;coverage=1.0;sequence_ID=1.0;extra_copy_number=0;copy_num_ID=AT2G06555_0	AT2G06555	0	0	protein_coding			unknown protein; Has 30201 Blast hits to 17322 proteins in 780 species: Archae - 12; Bacteria - 1396; Metazoa - 17338; Fungi - 3422; Plants - 5037; Viruses - 0; Other Eukaryotes - 2996 (source: NCBI BLink).
LRZ	Chr2	2738149	2739768	+	ID=AT2G06562;Note=other_RNA;Name=AT2G06562;coverage=1.0;sequence_ID=1.0;extra_copy_number=0;copy_num_ID=AT2G06562_0	AT2G06562	0	0	other_rna	other RNA
LRZ	Chr2	2743198	2745497	-	ID=AT2G06570;Note=protein_coding_gene;Name=AT2G06570;coverage=1.0;sequence_ID=1.0;extra_copy_number=0;copy_num_ID=AT2G06570_0	AT2G06570	0	0	protein_coding			unknown protein; BEST Arabidopsis thaliana protein match is: unknown protein (TAIR:AT2G06645.1); Has 18 Blast hits to 18 proteins in 1 species: Archae - 0; Bacteria - 0; Metazoa - 0; Fungi - 0; Plants - 18; Viruses - 0; Other Eukaryotes - 0 (source: NCBI BLink).
LRZ	Chr2	2768874	2770530	-	ID=AT2G06645;Note=protein_coding_gene;Name=AT2G06645;coverage=1.0;sequence_ID=1.0;extra_copy_number=0;copy_num_ID=AT2G06645_0	AT2G06645	0	0.2	protein_coding			unknown protein; BEST Arabidopsis thaliana protein match is: unknown protein (TAIR:AT2G06570.1); Has 6 Blast hits to 6 proteins in 1 species: Archae - 0; Bacteria - 0; Metazoa - 0; Fungi - 0; Plants - 6; Viruses - 0; Other Eukaryotes - 0 (source: NCBI BLink).
LRZ	Chr2	2781410	2781598	-	ID=AT2G06667;Note=protein_coding_gene;Name=AT2G06667;coverage=1.0;sequence_ID=1.0;extra_copy_number=0;copy_num_ID=AT2G06667_0	AT2G06667	0	0	protein_coding			unknown protein; Has 30201 Blast hits to 17322 proteins in 780 species: Archae - 12; Bacteria - 1396; Metazoa - 17338; Fungi - 3422; Plants - 5037; Viruses - 0; Other Eukaryotes - 2996 (source: NCBI BLink).
LRZ	Chr2	2876104	2877446	+	ID=AT2G06845;Note=protein_coding_gene;Name=AT2G06845;coverage=1.0;sequence_ID=1.0;extra_copy_number=0;copy_num_ID=AT2G06845_0	AT2G06845	0	0	protein_coding	Beta-galactosidase related protein		Beta-galactosidase related protein; FUNCTIONS IN: hydrolase activity, hydrolyzing O-glycosyl compounds; INVOLVED IN: carbohydrate metabolic process; CONTAINS InterPro DOMAIN/s: Glycoside hydrolase, family 35 (InterPro:IPR001944); BEST Arabidopsis thaliana protein match is: Ribonuclease H-like superfamily protein (TAIR:AT1G10000.1); Has 30201 Blast hits to 17322 proteins in 780 species: Archae - 1…
LRZ	Chr2	2884964	2887158	+	ID=AT2G06850;Note=protein_coding_gene;Name=AT2G06850;coverage=1.0;sequence_ID=1.0;extra_copy_number=0;copy_num_ID=AT2G06850_0	AT2G06850	423.6	0.4	protein_coding	xyloglucan endotransglucosylase/hydrolase 4	endoxyloglucan transferase (EXGT-A1) gene	xyloglucan endotransglucosylase/hydrolase 4 (XTH4); FUNCTIONS IN: hydrolase activity, acting on glycosyl bonds, xyloglucan:xyloglucosyl transferase activity; INVOLVED IN: response to auxin stimulus, response to mechanical stimulus, response to low light intensity stimulus, unidimensional cell growth; LOCATED IN: in 6 components; EXPRESSED IN: 24 plant structures; EXPRESSED DURING: 15 growth stage…
LRZ	Chr2	2928059	2928802	+	ID=AT2G06904;Note=protein_coding_gene;Name=AT2G06904;coverage=1.0;sequence_ID=1.0;extra_copy_number=0;copy_num_ID=AT2G06904_0	AT2G06904	0	0.9	protein_coding	nucleic acid binding;zinc ion binding		nucleic acid binding;zinc ion binding; FUNCTIONS IN: zinc ion binding, nucleic acid binding; INVOLVED IN: biological_process unknown; CONTAINS InterPro DOMAIN/s: Zinc finger, CCHC-type (InterPro:IPR001878); BEST Arabidopsis thaliana protein match is: unknown protein (TAIR:AT2G09840.1); Has 30201 Blast hits to 17322 proteins in 780 species: Archae - 12; Bacteria - 1396; Metazoa - 17338; Fungi - 34…
LRZ	Chr2	2928849	2929401	-	ID=AT2G06906;Note=protein_coding_gene;Name=AT2G06906;coverage=1.0;sequence_ID=1.0;extra_copy_number=0;copy_num_ID=AT2G06906_0	AT2G06906	0	0	protein_coding			BEST Arabidopsis thaliana protein match is: nucleic acid binding;zinc ion binding (TAIR:AT2G06904.1); Has 30201 Blast hits to 17322 proteins in 780 species: Archae - 12; Bacteria - 1396; Metazoa - 17338; Fungi - 3422; Plants - 5037; Viruses - 0; Other Eukaryotes - 2996 (source: NCBI BLink).
LRZ	Chr2	2936832	2937783	+	ID=AT2G06908;Note=protein_coding_gene;Name=AT2G06908;coverage=1.0;sequence_ID=1.0;extra_copy_number=0;copy_num_ID=AT2G06908_0	AT2G06908	0	0	protein_coding			unknown protein; Has 30201 Blast hits to 17322 proteins in 780 species: Archae - 12; Bacteria - 1396; Metazoa - 17338; Fungi - 3422; Plants - 5037; Viruses - 0; Other Eukaryotes - 2996 (source: NCBI BLink).
LRZ	Chr2	2963787	2964735	-	ID=AT2G06925;Note=protein_coding_gene;Name=AT2G06925;coverage=1.0;sequence_ID=1.0;extra_copy_number=0;copy_num_ID=AT2G06925_0	AT2G06925	66.3	1.5	protein_coding	Phospholipase A2 family protein	Encodes a secretory phospholipase A2 enzyme, which specifically hydrolyzes the sn-2 position of phospholipids. The enzyme has a preference towards linoleoyl acyl chain over palmitoyl acyl chain. It also has a slight preference for phosphatidylcholine over phosphatidylethanolamine.	PLA2-ALPHA; FUNCTIONS IN: phospholipase A2 activity; INVOLVED IN: phospholipid metabolic process, lipid catabolic process; LOCATED IN: vacuole; EXPRESSED IN: 22 plant structures; EXPRESSED DURING: 13 growth stages; CONTAINS InterPro DOMAIN/s: Phospholipase A2 (InterPro:IPR016090), Phospholipase A2, active site (InterPro:IPR013090), Phospholipase A2, eukaryotic (InterPro:IPR001211); BEST Arabidops…
LRZ	Chr2	2989106	2991786	-	ID=AT2G06960;Note=protein_coding_gene;Name=AT2G06960;coverage=1.0;sequence_ID=1.0;extra_copy_number=0;copy_num_ID=AT2G06960_0	AT2G06960	0	0	protein_coding	2-oxoglutarate (2OG) and Fe(II)-dependent oxygenase superfamily protein		2-oxoglutarate (2OG) and Fe(II)-dependent oxygenase superfamily protein; FUNCTIONS IN: oxidoreductase activity, acting on paired donors, with incorporation or reduction of molecular oxygen, 2-oxoglutarate as one donor, and incorporation of one atom each of oxygen into both donors, oxidoreductase activity; INVOLVED IN: biological_process unknown; LOCATED IN: cellular_component unknown; EXPRESSED I…
LRZ	Chr2	3010385	3010816	+	ID=AT2G06983;Note=protein_coding_gene;Name=AT2G06983;coverage=1.0;sequence_ID=1.0;extra_copy_number=0;copy_num_ID=AT2G06983_0	AT2G06983	0	0	protein_coding	SCR-like 16	Encodes a member of a family of small, secreted, cysteine rich proteins with sequence similarity to SCR (S locus cysteine-rich protein).	SCR-like 16 (SCRL16); INVOLVED IN: signal transduction; LOCATED IN: endomembrane system; CONTAINS InterPro DOMAIN/s: Plant self-incompatibility response (InterPro:IPR010682); BEST Arabidopsis thaliana protein match is: SCR-like 12 (TAIR:AT3G23727.1); Has 35333 Blast hits to 34131 proteins in 2444 species: Archae - 798; Bacteria - 22429; Metazoa - 974; Fungi - 991; Plants - 531; Viruses - 0; Other…
LRZ	Chr2	3016374	3022512	+	ID=AT2G06990;Note=protein_coding_gene;Name=AT2G06990;coverage=1.0;sequence_ID=1.0;extra_copy_number=0;copy_num_ID=AT2G06990_0	AT2G06990	12.8	29.3	protein_coding	RNA helicase, ATP-dependent, SK12/DOB1 protein	encodes a putative DExH-box RNA helicase that acts redundantly with HEN1, HUA1, and HUA2 in the specification of floral organ identity in the third whorl.	hua enhancer 2 (HEN2); CONTAINS InterPro DOMAIN/s: DNA/RNA helicase, DEAD/DEAH box type, N-terminal (InterPro:IPR011545), DSH, C-terminal (InterPro:IPR012961), DEAD-like helicase, N-terminal (InterPro:IPR014001), DNA/RNA helicase, C-terminal (InterPro:IPR001650), RNA helicase, ATP-dependent, SK12/DOB1 (InterPro:IPR016438), Helicase, superfamily 1/2, ATP-binding domain (InterPro:IPR014021); BEST A…
LRZ	Chr2	3023304	3023724	-	ID=AT2G07000;Note=protein_coding_gene;Name=AT2G07000;coverage=1.0;sequence_ID=1.0;extra_copy_number=0;copy_num_ID=AT2G07000_0	AT2G07000	0	0	protein_coding			unknown protein; Has 1 Blast hits to 1 proteins in 1 species: Archae - 0; Bacteria - 0; Metazoa - 0; Fungi - 0; Plants - 1; Viruses - 0; Other Eukaryotes - 0 (source: NCBI BLink).
LRZ	Chr2	3029907	3032632	-	ID=AT2G07020;Note=protein_coding_gene;Name=AT2G07020;coverage=1.0;sequence_ID=1.0;extra_copy_number=0;copy_num_ID=AT2G07020_0	AT2G07020	0	0	protein_coding	Protein kinase protein with adenine nucleotide alpha hydrolases-like domain		Protein kinase protein with adenine nucleotide alpha hydrolases-like domain; FUNCTIONS IN: protein serine/threonine kinase activity, protein kinase activity, kinase activity, ATP binding; INVOLVED IN: pollen tube growth; EXPRESSED IN: pollen tube; EXPRESSED DURING: M germinated pollen stage; CONTAINS InterPro DOMAIN/s: UspA (InterPro:IPR006016), Protein kinase, ATP binding site (InterPro:IPR01744…
LRZ	Chr2	3037972	3040376	+	ID=AT2G07040;Note=protein_coding_gene;Name=AT2G07040;coverage=1.0;sequence_ID=1.0;extra_copy_number=0;copy_num_ID=AT2G07040_0	AT2G07040	2.4	1.7	protein_coding	Leucine-rich repeat protein kinase family protein	Pollen receptor kinase. Coexpression of AtPRK2a with AtRopGEF12 resulted in isotropic pollen tube growth.	PRK2A; FUNCTIONS IN: protein serine/threonine kinase activity, protein kinase activity, ATP binding; INVOLVED IN: protein amino acid phosphorylation, transmembrane receptor protein tyrosine kinase signaling pathway, pollen tube growth; LOCATED IN: plasma membrane; EXPRESSED IN: 9 plant structures; EXPRESSED DURING: L mature pollen stage, M germinated pollen stage, 4 anthesis, C globular stage, pe…
LRZ	Chr2	3041387	3043683	-	ID=AT2G07042;Note=other_RNA;Name=AT2G07042;coverage=1.0;sequence_ID=1.0;extra_copy_number=0;copy_num_ID=AT2G07042_0	AT2G07042	0	0	other_rna	other RNA
LRZ	Chr2	3045881	3052106	+	ID=AT2G07050;Note=protein_coding_gene;Name=AT2G07050;coverage=1.0;sequence_ID=1.0;extra_copy_number=0;copy_num_ID=AT2G07050_0	AT2G07050	53	117.9	protein_coding	cycloartenol synthase 1	Involved in the biosynthesis of brassinosteroids. Catalyzes the reaction from epoxysqualene to cycloartenol.	cycloartenol synthase 1 (CAS1); FUNCTIONS IN: cycloartenol synthase activity; INVOLVED IN: pentacyclic triterpenoid biosynthetic process, thylakoid membrane organization, pollen development; LOCATED IN: vacuole; EXPRESSED IN: 24 plant structures; EXPRESSED DURING: 13 growth stages; CONTAINS InterPro DOMAIN/s: Terpene synthase, conserved site (InterPro:IPR002365), Terpenoid cylases/protein prenylt…
LRZ	Chr2	3074045	3074643	-	ID=AT2G07110;Note=protein_coding_gene;Name=AT2G07110;coverage=1.0;sequence_ID=1.0;extra_copy_number=0;copy_num_ID=AT2G07110_0	AT2G07110	0	0	protein_coding			BEST Arabidopsis thaliana protein match is: Ribosomal protein S5 domain 2-like superfamily protein (TAIR:AT3G46210.6); Has 82 Blast hits to 82 proteins in 15 species: Archae - 0; Bacteria - 0; Metazoa - 0; Fungi - 2; Plants - 75; Viruses - 0; Other Eukaryotes - 5 (source: NCBI BLink).
LRZ	Chr2	3075040	3076157	-	ID=AT2G07120;Note=protein_coding_gene;Name=AT2G07120;coverage=1.0;sequence_ID=1.0;extra_copy_number=0;copy_num_ID=AT2G07120_0	AT2G07120	0	0	protein_coding	F-box associated ubiquitination effector family protein		F-box associated ubiquitination effector family protein; CONTAINS InterPro DOMAIN/s: F-box associated domain, type 1 (InterPro:IPR006527), F-box associated interaction domain (InterPro:IPR017451); BEST Arabidopsis thaliana protein match is: F-box and associated interaction domains-containing protein (TAIR:AT3G18340.1); Has 729 Blast hits to 711 proteins in 5 species: Archae - 0; Bacteria - 0; Met…
LRZ	Chr2	3078996	3081286	+	ID=AT2G07140;Note=protein_coding_gene;Name=AT2G07140;coverage=1.0;sequence_ID=1.0;extra_copy_number=0;copy_num_ID=AT2G07140_0	AT2G07140	0.6	0	protein_coding	F-box and associated interaction domains-containing protein		F-box and associated interaction domains-containing protein; CONTAINS InterPro DOMAIN/s: F-box domain, cyclin-like (InterPro:IPR001810), F-box domain, Skp2-like (InterPro:IPR022364), F-box associated domain, type 1 (InterPro:IPR006527), F-box associated interaction domain (InterPro:IPR017451); BEST Arabidopsis thaliana protein match is: F-box and associated interaction domains-containing protein …
LRZ	Chr2	3096476	3100256	+	ID=AT2G07170;Note=protein_coding_gene;Name=AT2G07170;coverage=1.0;sequence_ID=1.0;extra_copy_number=0;copy_num_ID=AT2G07170_0	AT2G07170	0.7	92.6	protein_coding	ARM repeat superfamily protein		ARM repeat superfamily protein; FUNCTIONS IN: binding; INVOLVED IN: intracellular protein transport, vesicle-mediated transport; LOCATED IN: membrane coat; EXPRESSED IN: 13 plant structures; EXPRESSED DURING: 7 growth stages; CONTAINS InterPro DOMAIN/s: Armadillo-type fold (InterPro:IPR016024), Clathrin/coatomer adaptor, adaptin-like, N-terminal (InterPro:IPR002553); BEST Arabidopsis thaliana pro…
LRZ	Chr2	6434082	6434339	-	ID=AT2G10340;Note=protein_coding_gene;Name=AT2G10340;coverage=1.0;sequence_ID=1.0;extra_copy_number=0;copy_num_ID=AT2G10340_0	AT2G10340	0	0	protein_coding			unknown protein; Has 5 Blast hits to 5 proteins in 1 species: Archae - 0; Bacteria - 0; Metazoa - 0; Fungi - 0; Plants - 5; Viruses - 0; Other Eukaryotes - 0 (source: NCBI BLink).
LRZ	Chr2	6463805	6468099	-	ID=AT2G10440;Note=protein_coding_gene;Name=AT2G10440;coverage=1.0;sequence_ID=1.0;extra_copy_number=0;copy_num_ID=AT2G10440_0	AT2G10440	0.2	6.4	protein_coding			unknown protein; BEST Arabidopsis thaliana protein match is: unknown protein (TAIR:AT1G15780.1); Has 8319 Blast hits to 5104 proteins in 317 species: Archae - 0; Bacteria - 285; Metazoa - 1706; Fungi - 535; Plants - 320; Viruses - 18; Other Eukaryotes - 5455 (source: NCBI BLink).
LRZ	Chr2	6470358	6470826	+	ID=AT2G10450;Note=protein_coding_gene;Name=AT2G10450;coverage=1.0;sequence_ID=1.0;extra_copy_number=0;copy_num_ID=AT2G10450_0	AT2G10450	0	0	protein_coding	14-3-3 family protein		14-3-3 family protein; FUNCTIONS IN: amino acid binding; LOCATED IN: plasma membrane; EXPRESSED IN: cultured cell; CONTAINS InterPro DOMAIN/s: 14-3-3 protein (InterPro:IPR000308); BEST Arabidopsis thaliana protein match is: general regulatory factor 3 (TAIR:AT5G38480.1); Has 2188 Blast hits to 2188 proteins in 345 species: Archae - 0; Bacteria - 0; Metazoa - 1083; Fungi - 268; Plants - 658; Virus…
LRZ	Chr2	6532934	6533251	+	ID=AT2G10535;Note=protein_coding_gene;Name=AT2G10535;coverage=1.0;sequence_ID=1.0;extra_copy_number=0;copy_num_ID=AT2G10535_0	AT2G10535	0	0	protein_coding	low-molecular-weight cysteine-rich 29	Encodes a member of a family of small,secreted, cysteine rich protein with sequence similarity to the PCP (pollen coat protein) gene family.	low-molecular-weight cysteine-rich 29 (LCR29); INVOLVED IN: defense response; LOCATED IN: endomembrane system; CONTAINS InterPro DOMAIN/s: S locus-related glycoprotein 1 binding pollen coat (InterPro:IPR010851), Knottin (InterPro:IPR003614); BEST Arabidopsis thaliana protein match is: low-molecular-weight cysteine-rich 13 (TAIR:AT4G09795.1); Has 35333 Blast hits to 34131 proteins in 2444 species:…
LRZ	Chr2	6533686	6533996	-	ID=AT2G10537;Note=other_RNA;Name=AT2G10537;coverage=1.0;sequence_ID=1.0;extra_copy_number=0;copy_num_ID=AT2G10537_0	AT2G10537	0	0	other_rna	other RNA
LRZ	Chr2	6546084	6547003	-	ID=AT2G10550;Note=protein_coding_gene;Name=AT2G10550;coverage=1.0;sequence_ID=1.0;extra_copy_number=0;copy_num_ID=AT2G10550_0	AT2G10550	0	0	protein_coding		Most likely an inactive paralog of the uracil DNA glycosylase AtUNG (At3g18630) generated by a gene duplication event and subsequently disrupted by transposon insertions (PubMed ID: 20056608).	LOCATED IN: chloroplast; EXPRESSED IN: cultured cell; BEST Arabidopsis thaliana protein match is: uracil dna glycosylase (TAIR:AT3G18630.1); Has 14 Blast hits to 14 proteins in 5 species: Archae - 0; Bacteria - 0; Metazoa - 0; Fungi - 0; Plants - 14; Viruses - 0; Other Eukaryotes - 0 (source: NCBI BLink).
LRZ	Chr2	6556255	6556428	-	ID=AT2G10557;Note=protein_coding_gene;Name=AT2G10557;coverage=1.0;sequence_ID=1.0;extra_copy_number=0;copy_num_ID=AT2G10557_0	AT2G10557	0	0	protein_coding			unknown protein; BEST Arabidopsis thaliana protein match is: unknown protein (TAIR:AT3G28674.1); Has 30201 Blast hits to 17322 proteins in 780 species: Archae - 12; Bacteria - 1396; Metazoa - 17338; Fungi - 3422; Plants - 5037; Viruses - 0; Other Eukaryotes - 2996 (source: NCBI BLink).
LRZ	Chr2	6559934	6560770	-	ID=AT2G10560;Note=protein_coding_gene;Name=AT2G10560;coverage=1.0;sequence_ID=1.0;extra_copy_number=0;copy_num_ID=AT2G10560_0	AT2G10560	0	0	protein_coding			unknown protein; BEST Arabidopsis thaliana protein match is: unknown protein (TAIR:AT5G04860.1); Has 70 Blast hits to 70 proteins in 12 species: Archae - 0; Bacteria - 0; Metazoa - 0; Fungi - 0; Plants - 70; Viruses - 0; Other Eukaryotes - 0 (source: NCBI BLink).
LRZ	Chr2	6584967	6585960	+	ID=AT2G10602;Note=protein_coding_gene;Name=AT2G10602;coverage=1.0;sequence_ID=1.0;extra_copy_number=0;copy_num_ID=AT2G10602_0	AT2G10602	0	0.8	protein_coding			unknown protein; BEST Arabidopsis thaliana protein match is: unknown protein (TAIR:AT1G36756.1); Has 30201 Blast hits to 17322 proteins in 780 species: Archae - 12; Bacteria - 1396; Metazoa - 17338; Fungi - 3422; Plants - 5037; Viruses - 0; Other Eukaryotes - 2996 (source: NCBI BLink).
LRZ	Chr2	6592395	6592545	-	ID=AT2G10606;Note=miRNA;Name=AT2G10606;coverage=1.0;sequence_ID=1.0;extra_copy_number=0;copy_num_ID=AT2G10606_0	AT2G10606	0	0	mirna	MIR396A; miRNA	Encodes a microRNA that targets several GRF family members. MicroRNAs are regulatory RNAs with a mature length of ~21-nucleotides that are processed from hairpin precursors by Dicer-like enzymes. MicroRNAs can negatively regulate gene expression by attenuating translation or by directing mRNA cleavage.Mature sequence: UUCCACAGCUUUCUUGAACUG. miR396 expression increased with leaf development, antag…
LRZ	Chr2	6595570	6596311	-	ID=AT2G10608;Note=protein_coding_gene;Name=AT2G10608;coverage=1.0;sequence_ID=1.0;extra_copy_number=0;copy_num_ID=AT2G10608_0	AT2G10608	0	0	protein_coding			unknown protein; Has 35333 Blast hits to 34131 proteins in 2444 species: Archae - 798; Bacteria - 22429; Metazoa - 974; Fungi - 991; Plants - 531; Viruses - 0; Other Eukaryotes - 9610 (source: NCBI BLink).
LRZ	Chr2	6751958	6752209	-	ID=AT2G10920;Note=protein_coding_gene;Name=AT2G10920;coverage=1.0;sequence_ID=1.0;extra_copy_number=0;copy_num_ID=AT2G10920_0	AT2G10920	0	0	protein_coding			unknown protein; Has 5 Blast hits to 5 proteins in 1 species: Archae - 0; Bacteria - 0; Metazoa - 0; Fungi - 0; Plants - 5; Viruses - 0; Other Eukaryotes - 0 (source: NCBI BLink).
LRZ	Chr2	6752007	6753155	+	ID=AT2G10921;Note=other_RNA;Name=AT2G10921;coverage=1.0;sequence_ID=1.0;extra_copy_number=0;copy_num_ID=AT2G10921_0	AT2G10921	0	0	other_rna	other RNA	Potential natural antisense gene, locus overlaps with AT2G10920
LRZ	Chr2	6753356	6754042	-	ID=AT2G10930;Note=protein_coding_gene;Name=AT2G10930;coverage=1.0;sequence_ID=1.0;extra_copy_number=0;copy_num_ID=AT2G10930_0	AT2G10930	1.1	0	protein_coding			unknown protein; BEST Arabidopsis thaliana protein match is: unknown protein (TAIR:AT5G48500.1); Has 7 Blast hits to 7 proteins in 1 species: Archae - 0; Bacteria - 0; Metazoa - 0; Fungi - 0; Plants - 7; Viruses - 0; Other Eukaryotes - 0 (source: NCBI BLink).
LRZ	Chr2	6755022	6755962	-	ID=AT2G10931;Note=protein_coding_gene;Name=AT2G10931;coverage=1.0;sequence_ID=1.0;extra_copy_number=0;copy_num_ID=AT2G10931_0	AT2G10931	0.6	3.1	protein_coding			unknown protein; FUNCTIONS IN: molecular_function unknown; INVOLVED IN: biological_process unknown; LOCATED IN: cellular_component unknown; Has 30201 Blast hits to 17322 proteins in 780 species: Archae - 12; Bacteria - 1396; Metazoa - 17338; Fungi - 3422; Plants - 5037; Viruses - 0; Other Eukaryotes - 2996 (source: NCBI BLink).
LRZ	Chr2	6760487	6762178	-	ID=AT2G10940;Note=protein_coding_gene;Name=AT2G10940;coverage=1.0;sequence_ID=1.0;extra_copy_number=0;copy_num_ID=AT2G10940_0	AT2G10940	2599.2	5.3	protein_coding	Bifunctional inhibitor/lipid-transfer protein/seed storage 2S albumin superfamily protein		Bifunctional inhibitor/lipid-transfer protein/seed storage 2S albumin superfamily protein; FUNCTIONS IN: lipid binding; INVOLVED IN: lipid transport; LOCATED IN: chloroplast thylakoid membrane, apoplast, chloroplast, membrane; EXPRESSED IN: 21 plant structures; EXPRESSED DURING: 13 growth stages; CONTAINS InterPro DOMAIN/s: Bifunctional inhibitor/plant lipid transfer protein/seed storage (InterPr…
LRZ	Chr2	6765486	6767937	-	ID=AT2G10950;Note=protein_coding_gene;Name=AT2G10950;coverage=1.0;sequence_ID=1.0;extra_copy_number=0;copy_num_ID=AT2G10950_0	AT2G10950	19.9	35.5	protein_coding	BSD domain-containing protein		BSD domain-containing protein; CONTAINS InterPro DOMAIN/s: BSD (InterPro:IPR005607); BEST Arabidopsis thaliana protein match is: BSD domain-containing protein (TAIR:AT3G49800.1); Has 187 Blast hits to 175 proteins in 30 species: Archae - 0; Bacteria - 2; Metazoa - 28; Fungi - 3; Plants - 134; Viruses - 0; Other Eukaryotes - 20 (source: NCBI BLink).
LRZ	Chr2	6773747	6775024	+	ID=AT2G10965;Note=protein_coding_gene;Name=AT2G10965;coverage=1.0;sequence_ID=1.0;extra_copy_number=0;copy_num_ID=AT2G10965_0	AT2G10965	0.8	0	protein_coding			unknown protein; BEST Arabidopsis thaliana protein match is: unknown protein (TAIR:AT2G07215.1); Has 30201 Blast hits to 17322 proteins in 780 species: Archae - 12; Bacteria - 1396; Metazoa - 17338; Fungi - 3422; Plants - 5037; Viruses - 0; Other Eukaryotes - 2996 (source: NCBI BLink).
LRZ	Chr2	6782915	6783655	-	ID=AT2G10970;Note=protein_coding_gene;Name=AT2G10970;coverage=1.0;sequence_ID=1.0;extra_copy_number=0;copy_num_ID=AT2G10970_0	AT2G10970	0	0.1	protein_coding	Plant invertase/pectin methylesterase inhibitor superfamily protein		Plant invertase/pectin methylesterase inhibitor superfamily protein; FUNCTIONS IN: enzyme inhibitor activity, pectinesterase inhibitor activity, pectinesterase activity; INVOLVED IN: biological_process unknown; LOCATED IN: endomembrane system; EXPRESSED IN: 6 plant structures; EXPRESSED DURING: L mature pollen stage, M germinated pollen stage, 4 anthesis, petal differentiation and expansion stage…
LRZ	Chr2	6785213	6785985	+	ID=AT2G10975;Note=protein_coding_gene;Name=AT2G10975;coverage=1.0;sequence_ID=1.0;extra_copy_number=0;copy_num_ID=AT2G10975_0	AT2G10975	1.1	0	protein_coding			unknown protein; Has 30201 Blast hits to 17322 proteins in 780 species: Archae - 12; Bacteria - 1396; Metazoa - 17338; Fungi - 3422; Plants - 5037; Viruses - 0; Other Eukaryotes - 2996 (source: NCBI BLink).
LRZ	Chr2	6791199	6797932	-	ID=AT2G11000;Note=protein_coding_gene;Name=AT2G11000;coverage=1.0;sequence_ID=1.0;extra_copy_number=0;copy_num_ID=AT2G11000_0	AT2G11000	13.9	27.8	protein_coding	MAK10 homologue	Encodes a non-functional Arabidopsis homolog of the yeast protein MAK10, a component of the N-terminal acetyltransferase complex C. Mutant plants have normal photosynthesis as well as growth rates and pigmentation comparable to wild type.	MAK10 homologue (MAK10); CONTAINS InterPro DOMAIN/s: Mak10 subunit, NatC N(alpha)-terminal acetyltransferase (InterPro:IPR007244); Has 354 Blast hits to 338 proteins in 164 species: Archae - 0; Bacteria - 0; Metazoa - 135; Fungi - 132; Plants - 44; Viruses - 0; Other Eukaryotes - 43 (source: NCBI BLink).
LRZ	Chr2	6798587	6799653	+	ID=AT2G11005;Note=protein_coding_gene;Name=AT2G11005;coverage=1.0;sequence_ID=1.0;extra_copy_number=0;copy_num_ID=AT2G11005_0	AT2G11005	0	0	protein_coding	glycine-rich protein		glycine-rich protein; Has 30201 Blast hits to 17322 proteins in 780 species: Archae - 12; Bacteria - 1396; Metazoa - 17338; Fungi - 3422; Plants - 5037; Viruses - 0; Other Eukaryotes - 2996 (source: NCBI BLink).
LRZ	Chr2	6811945	6815995	+	ID=AT2G11010;Note=protein_coding_gene;Name=AT2G11010;coverage=1.0;sequence_ID=1.0;extra_copy_number=0;copy_num_ID=AT2G11010_0	AT2G11010	0	0	protein_coding			FUNCTIONS IN: molecular_function unknown; INVOLVED IN: biological_process unknown; LOCATED IN: mitochondrion; BEST Arabidopsis thaliana protein match is: myosin heavy chain-related (TAIR:AT5G32590.1); Has 404 Blast hits to 390 proteins in 105 species: Archae - 10; Bacteria - 61; Metazoa - 184; Fungi - 25; Plants - 79; Viruses - 0; Other Eukaryotes - 45 (source: NCBI BLink).
LRZ	Chr2	6816276	6816716	+	ID=AT2G11015;Note=protein_coding_gene;Name=AT2G11015;coverage=1.0;sequence_ID=1.0;extra_copy_number=0;copy_num_ID=AT2G11015_0	AT2G11015	0	0	protein_coding	Protein of unknown function (DUF3287)		Protein of unknown function (DUF3287); CONTAINS InterPro DOMAIN/s: Protein of unknown function DUF3287 (InterPro:IPR021704); BEST Arabidopsis thaliana protein match is: Protein of unknown function (DUF3287) (TAIR:AT5G29050.1); Has 30201 Blast hits to 17322 proteins in 780 species: Archae - 12; Bacteria - 1396; Metazoa - 17338; Fungi - 3422; Plants - 5037; Viruses - 0; Other Eukaryotes - 2996 (sou…
LRZ	Chr2	6902000	6902464	+	ID=AT2G11200;Note=protein_coding_gene;Name=AT2G11200;coverage=1.0;sequence_ID=1.0;extra_copy_number=0;copy_num_ID=AT2G11200_0	AT2G11200	0	0	protein_coding	F-box family protein		F-box family protein; CONTAINS InterPro DOMAIN/s: F-box domain, cyclin-like (InterPro:IPR001810), F-box domain, Skp2-like (InterPro:IPR022364); BEST Arabidopsis thaliana protein match is: F-box and associated interaction domains-containing protein (TAIR:AT3G17320.1); Has 30201 Blast hits to 17322 proteins in 780 species: Archae - 12; Bacteria - 1396; Metazoa - 17338; Fungi - 3422; Plants - 5037; …
LRZ	Chr2	6934796	6935384	+	ID=AT2G11270;Note=protein_coding_gene;Name=AT2G11270;coverage=1.0;sequence_ID=1.0;extra_copy_number=0;copy_num_ID=AT2G11270_0	AT2G11270	0	4.3	protein_coding	citrate synthase-related		citrate synthase-related; FUNCTIONS IN: transferase activity, transferring acyl groups, acyl groups converted into alkyl on transfer; INVOLVED IN: cellular carbohydrate metabolic process; LOCATED IN: cellular_component unknown; CONTAINS InterPro DOMAIN/s: Citrate synthase-like (InterPro:IPR002020); BEST Arabidopsis thaliana protein match is: citrate synthase 5 (TAIR:AT3G60100.1); Has 139 Blast hi…
LRZ	Chr2	6935490	6935615	-	ID=AT2G11271;Note=protein_coding_gene;Name=AT2G11271;coverage=1.0;sequence_ID=1.0;extra_copy_number=0;copy_num_ID=AT2G11271_0	AT2G11271	0	0	protein_coding			unknown protein; Has 30201 Blast hits to 17322 proteins in 780 species: Archae - 12; Bacteria - 1396; Metazoa - 17338; Fungi - 3422; Plants - 5037; Viruses - 0; Other Eukaryotes - 2996 (source: NCBI BLink).
LRZ	Chr2	6993253	6993600	+	ID=AT2G11405;Note=protein_coding_gene;Name=AT2G11405;coverage=1.0;sequence_ID=1.0;extra_copy_number=0;copy_num_ID=AT2G11405_0	AT2G11405	0	0	protein_coding			unknown protein; FUNCTIONS IN: molecular_function unknown; INVOLVED IN: biological_process unknown; LOCATED IN: endomembrane system; Has 30201 Blast hits to 17322 proteins in 780 species: Archae - 12; Bacteria - 1396; Metazoa - 17338; Fungi - 3422; Plants - 5037; Viruses - 0; Other Eukaryotes - 2996 (source: NCBI BLink).
LRZ	Chr2	7039815	7040458	-	ID=AT2G11462;Note=protein_coding_gene;Name=AT2G11462;coverage=1.0;sequence_ID=1.0;extra_copy_number=0;copy_num_ID=AT2G11462_0	AT2G11462	0	0	protein_coding			unknown protein; Has 30201 Blast hits to 17322 proteins in 780 species: Archae - 12; Bacteria - 1396; Metazoa - 17338; Fungi - 3422; Plants - 5037; Viruses - 0; Other Eukaryotes - 2996 (source: NCBI BLink).
LRZ	Chr2	7068661	7071656	+	ID=AT2G11520;Note=protein_coding_gene;Name=AT2G11520;coverage=1.0;sequence_ID=1.0;extra_copy_number=0;copy_num_ID=AT2G11520_0	AT2G11520	19.6	0.3	protein_coding	calmodulin-binding receptor-like cytoplasmic kinase 3	high overall homology to CRCK1	calmodulin-binding receptor-like cytoplasmic kinase 3 (CRCK3); FUNCTIONS IN: protein serine/threonine kinase activity, protein kinase activity, kinase activity, ATP binding; INVOLVED IN: protein amino acid phosphorylation; LOCATED IN: endomembrane system; EXPRESSED IN: 22 plant structures; EXPRESSED DURING: 13 growth stages; CONTAINS InterPro DOMAIN/s: Protein kinase, ATP binding site (InterPro:I…
LRZ	Chr2	7072450	7072575	+	ID=AT2G11522;Note=protein_coding_gene;Name=AT2G11522;coverage=1.0;sequence_ID=1.0;extra_copy_number=0;copy_num_ID=AT2G11522_0	AT2G11522	0	0	protein_coding			unknown protein; LOCATED IN: endomembrane system; Has 30201 Blast hits to 17322 proteins in 780 species: Archae - 12; Bacteria - 1396; Metazoa - 17338; Fungi - 3422; Plants - 5037; Viruses - 0; Other Eukaryotes - 2996 (source: NCBI BLink).
LRZ	Chr2	7084332	7085284	-	ID=AT2G11570;Note=protein_coding_gene;Name=AT2G11570;coverage=1.0;sequence_ID=1.0;extra_copy_number=0;copy_num_ID=AT2G11570_0	AT2G11570	0	0.2	protein_coding			unknown protein; Has 33 Blast hits to 31 proteins in 18 species: Archae - 0; Bacteria - 0; Metazoa - 10; Fungi - 4; Plants - 11; Viruses - 0; Other Eukaryotes - 8 (source: NCBI BLink).
LRZ	Chr2	7108576	7110908	+	ID=AT2G11620;Note=protein_coding_gene;Name=AT2G11620;coverage=1.0;sequence_ID=1.0;extra_copy_number=0;copy_num_ID=AT2G11620_0	AT2G11620	0	0	protein_coding			unknown protein; BEST Arabidopsis thaliana protein match is: Plant protein 1589 of unknown function (TAIR:AT3G45800.1); Has 56 Blast hits to 38 proteins in 15 species: Archae - 0; Bacteria - 8; Metazoa - 2; Fungi - 0; Plants - 29; Viruses - 0; Other Eukaryotes - 17 (source: NCBI BLink).
LRZ	Chr2	7111001	7111546	-	ID=AT2G11623;Note=protein_coding_gene;Name=AT2G11623;coverage=1.0;sequence_ID=1.0;extra_copy_number=0;copy_num_ID=AT2G11623_0	AT2G11623	0	0	protein_coding	Plant protein 1589 of unknown function		Plant protein 1589 of unknown function; CONTAINS InterPro DOMAIN/s: Conserved hypothetical protein CHP01589, plant (InterPro:IPR006476); BEST Arabidopsis thaliana protein match is: Plant protein 1589 of unknown function (TAIR:AT3G45800.1); Has 30201 Blast hits to 17322 proteins in 780 species: Archae - 12; Bacteria - 1396; Metazoa - 17338; Fungi - 3422; Plants - 5037; Viruses - 0; Other Eukaryote…
LRZ	Chr2	7111589	7112582	+	ID=AT2G11626;Note=protein_coding_gene;Name=AT2G11626;coverage=1.0;sequence_ID=1.0;extra_copy_number=0;copy_num_ID=AT2G11626_0	AT2G11626	0	0	protein_coding			FUNCTIONS IN: molecular_function unknown; INVOLVED IN: biological_process unknown; LOCATED IN: endomembrane system; BEST Arabidopsis thaliana protein match is: Beta-galactosidase related protein (TAIR:AT2G04378.2); Has 30201 Blast hits to 17322 proteins in 780 species: Archae - 12; Bacteria - 1396; Metazoa - 17338; Fungi - 3422; Plants - 5037; Viruses - 0; Other Eukaryotes - 2996 (source: NCBI BL…
LRZ	Chr2	7128112	7128249	+	ID=AT2G11651;Note=protein_coding_gene;Name=AT2G11651;coverage=1.0;sequence_ID=1.0;extra_copy_number=0;copy_num_ID=AT2G11651_0	AT2G11651	0	0	protein_coding			unknown protein; Has 30201 Blast hits to 17322 proteins in 780 species: Archae - 12; Bacteria - 1396; Metazoa - 17338; Fungi - 3422; Plants - 5037; Viruses - 0; Other Eukaryotes - 2996 (source: NCBI BLink).
LRZ	Chr2	7174171	7174278	-	ID=AT2G11773;Note=protein_coding_gene;Name=AT2G11773;coverage=1.0;sequence_ID=1.0;extra_copy_number=0;copy_num_ID=AT2G11773_0	AT2G11773	0	0	protein_coding			unknown protein; Has 30201 Blast hits to 17322 proteins in 780 species: Archae - 12; Bacteria - 1396; Metazoa - 17338; Fungi - 3422; Plants - 5037; Viruses - 0; Other Eukaryotes - 2996 (source: NCBI BLink).
LRZ	Chr2	7178207	7178374	+	ID=AT2G11778;Note=protein_coding_gene;Name=AT2G11778;coverage=1.0;sequence_ID=1.0;extra_copy_number=0;copy_num_ID=AT2G11778_0	AT2G11778	0	0	protein_coding			unknown protein; Has 30201 Blast hits to 17322 proteins in 780 species: Archae - 12; Bacteria - 1396; Metazoa - 17338; Fungi - 3422; Plants - 5037; Viruses - 0; Other Eukaryotes - 2996 (source: NCBI BLink).
LRZ	Chr2	7193449	7196907	+	ID=AT2G11810;Note=protein_coding_gene;Name=AT2G11810;coverage=1.0;sequence_ID=1.0;extra_copy_number=0;copy_num_ID=AT2G11810_0	AT2G11810	4	0.2	protein_coding	monogalactosyldiacylglycerol synthase type C	MGD3 is the major enzyme for galactolipid metabolism during phosphate starvation. Does not contribute to galactolipid synthesis under P1-sufficient conditions.	monogalactosyldiacylglycerol synthase type C (MGDC); CONTAINS InterPro DOMAIN/s: Glycosyl transferase, family 28, C-terminal (InterPro:IPR007235), Monogalactosyldiacylglycerol synthase (InterPro:IPR009695); BEST Arabidopsis thaliana protein match is: monogalactosyldiacylglycerol synthase 2 (TAIR:AT5G20410.1); Has 2157 Blast hits to 2157 proteins in 790 species: Archae - 0; Bacteria - 1916; Metazo…
LRZ	Chr2	7236080	7240128	+	ID=AT2G11851;Note=protein_coding_gene;Name=AT2G11851;coverage=1.0;sequence_ID=1.0;extra_copy_number=0;copy_num_ID=AT2G11851_0	AT2G11851	0.1	0	protein_coding			unknown protein; FUNCTIONS IN: molecular_function unknown; INVOLVED IN: biological_process unknown; LOCATED IN: cellular_component unknown; Has 30201 Blast hits to 17322 proteins in 780 species: Archae - 12; Bacteria - 1396; Metazoa - 17338; Fungi - 3422; Plants - 5037; Viruses - 0; Other Eukaryotes - 2996 (source: NCBI BLink).
LRZ	Chr2	7239735	7239947	-	ID=AT2G11852;Note=other_RNA;Name=AT2G11852;coverage=1.0;sequence_ID=1.0;extra_copy_number=0;copy_num_ID=AT2G11852_0	AT2G11852	0	0	other_rna	other RNA	Potential natural antisense gene, locus overlaps with AT2G11851
LRZ	Chr2	7252881	7254473	+	ID=AT2G11890;Note=protein_coding_gene;Name=AT2G11890;coverage=1.0;sequence_ID=1.0;extra_copy_number=0;copy_num_ID=AT2G11890_0	AT2G11890	85.2	10	protein_coding	adenylate cyclases	adenylate cyclase	adenylate cyclases; FUNCTIONS IN: adenylate cyclase activity; INVOLVED IN: cAMP biosynthetic process; EXPRESSED IN: 22 plant structures; EXPRESSED DURING: 13 growth stages; CONTAINS InterPro DOMAIN/s: Adenylate cyclase (InterPro:IPR008172); Has 74 Blast hits to 74 proteins in 26 species: Archae - 0; Bacteria - 18; Metazoa - 0; Fungi - 0; Plants - 51; Viruses - 0; Other Eukaryotes - 5 (source: NCB…
LRZ	Chr2	7254489	7254656	+	ID=AT2G11891;Note=protein_coding_gene;Name=AT2G11891;coverage=1.0;sequence_ID=1.0;extra_copy_number=0;copy_num_ID=AT2G11891_0	AT2G11891	0	0	protein_coding			unknown protein; Has 30201 Blast hits to 17322 proteins in 780 species: Archae - 12; Bacteria - 1396; Metazoa - 17338; Fungi - 3422; Plants - 5037; Viruses - 0; Other Eukaryotes - 2996 (source: NCBI BLink).
LRZ	Chr2	7255782	7257417	-	ID=AT2G11910;Note=protein_coding_gene;Name=AT2G11910;coverage=1.0;sequence_ID=1.0;extra_copy_number=0;copy_num_ID=AT2G11910_0	AT2G11910	179.1	13.1	protein_coding			unknown protein; FUNCTIONS IN: molecular_function unknown; INVOLVED IN: biological_process unknown; LOCATED IN: chloroplast envelope; EXPRESSED IN: 22 plant structures; EXPRESSED DURING: 13 growth stages; Has 92883 Blast hits to 31060 proteins in 1576 species: Archae - 765; Bacteria - 32670; Metazoa - 21164; Fungi - 12252; Plants - 4238; Viruses - 1282; Other Eukaryotes - 20512 (source: NCBI BLin…
LRZ	Chr2	7340179	7341523	-	ID=AT2G12170;Note=protein_coding_gene;Name=AT2G12170;coverage=1.0;sequence_ID=1.0;extra_copy_number=0;copy_num_ID=AT2G12170_0	AT2G12170	1.8	1.3	protein_coding			BEST Arabidopsis thaliana protein match is: Transcriptional factor B3 family protein (TAIR:AT2G24645.1); Has 18 Blast hits to 18 proteins in 1 species: Archae - 0; Bacteria - 0; Metazoa - 0; Fungi - 0; Plants - 18; Viruses - 0; Other Eukaryotes - 0 (source: NCBI BLink).
LRZ	Chr2	7341741	7343444	-	ID=AT2G12190;Note=protein_coding_gene;Name=AT2G12190;coverage=1.0;sequence_ID=1.0;extra_copy_number=0;copy_num_ID=AT2G12190_0	AT2G12190	9.4	63.6	protein_coding	Cytochrome P450 superfamily protein		Cytochrome P450 superfamily protein; FUNCTIONS IN: electron carrier activity, monooxygenase activity, iron ion binding, oxygen binding, heme binding; INVOLVED IN: oxidation reduction; EXPRESSED IN: stem, leaf whorl, male gametophyte, flower, stamen; EXPRESSED DURING: 4 anthesis; CONTAINS InterPro DOMAIN/s: Cytochrome P450 (InterPro:IPR001128), Cytochrome P450, conserved site (InterPro:IPR017972),…
LRZ	Chr2	7350712	7351043	+	ID=AT2G12200;Note=protein_coding_gene;Name=AT2G12200;coverage=1.0;sequence_ID=1.0;extra_copy_number=0;copy_num_ID=AT2G12200_0	AT2G12200	0	0	protein_coding	P-loop containing nucleoside triphosphate hydrolases superfamily protein		P-loop containing nucleoside triphosphate hydrolases superfamily protein; FUNCTIONS IN: formate-tetrahydrofolate ligase activity, ligase activity, ATP binding; INVOLVED IN: biosynthetic process, folic acid and derivative biosynthetic process; LOCATED IN: cellular_component unknown; CONTAINS InterPro DOMAIN/s: Formate-tetrahydrofolate ligase, FTHFS (InterPro:IPR000559); BEST Arabidopsis thaliana p…
LRZ	Chr2	7372381	7372778	+	ID=AT2G12280;Note=protein_coding_gene;Name=AT2G12280;coverage=1.0;sequence_ID=1.0;extra_copy_number=0;copy_num_ID=AT2G12280_0	AT2G12280	0	0	protein_coding	P-loop containing nucleoside triphosphate hydrolases superfamily protein		P-loop containing nucleoside triphosphate hydrolases superfamily protein; FUNCTIONS IN: formate-tetrahydrofolate ligase activity, ligase activity, ATP binding; INVOLVED IN: biosynthetic process, folic acid and derivative biosynthetic process; LOCATED IN: cellular_component unknown; CONTAINS InterPro DOMAIN/s: Formate-tetrahydrofolate ligase, FTHFS (InterPro:IPR000559); BEST Arabidopsis thaliana p…
LRZ	Chr2	7374199	7374600	-	ID=AT2G12290;Note=protein_coding_gene;Name=AT2G12290;coverage=1.0;sequence_ID=1.0;extra_copy_number=0;copy_num_ID=AT2G12290_0	AT2G12290	0	0	protein_coding			BEST Arabidopsis thaliana protein match is: SBP (S-ribonuclease binding protein) family protein (TAIR:AT4G19700.1); Has 66 Blast hits to 66 proteins in 12 species: Archae - 0; Bacteria - 0; Metazoa - 0; Fungi - 0; Plants - 66; Viruses - 0; Other Eukaryotes - 0 (source: NCBI BLink).
LRZ	Chr2	7455220	7458600	-	ID=AT2G12400;Note=protein_coding_gene;Name=AT2G12400;coverage=1.0;sequence_ID=1.0;extra_copy_number=0;copy_num_ID=AT2G12400_0	AT2G12400	17.3	1	protein_coding			unknown protein; FUNCTIONS IN: molecular_function unknown; INVOLVED IN: biological_process unknown; LOCATED IN: endomembrane system; EXPRESSED IN: 25 plant structures; EXPRESSED DURING: 13 growth stages; BEST Arabidopsis thaliana protein match is: unknown protein (TAIR:AT2G25270.1); Has 177 Blast hits to 172 proteins in 23 species: Archae - 0; Bacteria - 2; Metazoa - 3; Fungi - 0; Plants - 164; V…
LRZ	Chr2	7461070	7461868	-	ID=AT2G12405;Note=protein_coding_gene;Name=AT2G12405;coverage=1.0;sequence_ID=1.0;extra_copy_number=0;copy_num_ID=AT2G12405_0	AT2G12405	0	0	protein_coding			unknown protein; FUNCTIONS IN: molecular_function unknown; INVOLVED IN: biological_process unknown; LOCATED IN: endomembrane system; Has 30201 Blast hits to 17322 proteins in 780 species: Archae - 12; Bacteria - 1396; Metazoa - 17338; Fungi - 3422; Plants - 5037; Viruses - 0; Other Eukaryotes - 2996 (source: NCBI BLink).
LRZ	Chr2	7500228	7500362	-	ID=AT2G12461;Note=protein_coding_gene;Name=AT2G12461;coverage=1.0;sequence_ID=1.0;extra_copy_number=0;copy_num_ID=AT2G12461_0	AT2G12461	0	0	protein_coding			unknown protein; Has 30201 Blast hits to 17322 proteins in 780 species: Archae - 12; Bacteria - 1396; Metazoa - 17338; Fungi - 3422; Plants - 5037; Viruses - 0; Other Eukaryotes - 2996 (source: NCBI BLink).
LRZ	Chr2	7500709	7501888	-	ID=AT2G12462;Note=protein_coding_gene;Name=AT2G12462;coverage=1.0;sequence_ID=1.0;extra_copy_number=0;copy_num_ID=AT2G12462_0	AT2G12462	1.6	0.2	protein_coding			BEST Arabidopsis thaliana protein match is: Sterile alpha motif (SAM) domain-containing protein (TAIR:AT1G15760.1); Has 35333 Blast hits to 34131 proteins in 2444 species: Archae - 798; Bacteria - 22429; Metazoa - 974; Fungi - 991; Plants - 531; Viruses - 0; Other Eukaryotes - 9610 (source: NCBI BLink).
LRZ	Chr2	7505800	7506147	-	ID=AT2G12465;Note=protein_coding_gene;Name=AT2G12465;coverage=1.0;sequence_ID=1.0;extra_copy_number=0;copy_num_ID=AT2G12465_0	AT2G12465	0	0	protein_coding	low-molecular-weight cysteine-rich 50	Encodes a member of a family of small,secreted, cysteine rich protein with sequence similarity to the PCP (pollen coat protein) gene family.	low-molecular-weight cysteine-rich 50 (LCR50); LOCATED IN: endomembrane system; BEST Arabidopsis thaliana protein match is: Defensin-like (DEFL) family protein (TAIR:AT5G42232.1); Has 35333 Blast hits to 34131 proteins in 2444 species: Archae - 798; Bacteria - 22429; Metazoa - 974; Fungi - 991; Plants - 531; Viruses - 0; Other Eukaryotes - 9610 (source: NCBI BLink).
LRZ	Chr2	7518765	7519128	-	ID=AT2G12475;Note=protein_coding_gene;Name=AT2G12475;coverage=1.0;sequence_ID=1.0;extra_copy_number=0;copy_num_ID=AT2G12475_0	AT2G12475	0	0	protein_coding	Defensin-like (DEFL) family protein	Encodes a defensin-like (DEFL) family protein.	Defensin-like (DEFL) family protein; LOCATED IN: endomembrane system; BEST Arabidopsis thaliana protein match is: low-molecular-weight cysteine-rich 50 (TAIR:AT2G12465.1); Has 35333 Blast hits to 34131 proteins in 2444 species: Archae - 798; Bacteria - 22429; Metazoa - 974; Fungi - 991; Plants - 531; Viruses - 0; Other Eukaryotes - 9610 (source: NCBI BLink).
LRZ	Chr2	7519865	7522808	-	ID=AT2G12480;Note=protein_coding_gene;Name=AT2G12480;coverage=1.0;sequence_ID=1.0;extra_copy_number=0;copy_num_ID=AT2G12480_0	AT2G12480	0.1	0	protein_coding	serine carboxypeptidase-like 43		serine carboxypeptidase-like 43 (SCPL43); FUNCTIONS IN: serine-type carboxypeptidase activity; INVOLVED IN: proteolysis; LOCATED IN: endomembrane system; EXPRESSED IN: 19 plant structures; EXPRESSED DURING: 10 growth stages; CONTAINS InterPro DOMAIN/s: Peptidase S10, serine carboxypeptidase (InterPro:IPR001563), Peptidase S10, serine carboxypeptidase, active site (InterPro:IPR018202); BEST Arabid…
LRZ	Chr2	7565142	7569021	+	ID=AT2G12550;Note=protein_coding_gene;Name=AT2G12550;coverage=1.0;sequence_ID=1.0;extra_copy_number=0;copy_num_ID=AT2G12550_0	AT2G12550	6.5	37.9	protein_coding	ubiquitin-associated (UBA)/TS-N domain-containing protein		ubiquitin-associated (UBA)/TS-N domain-containing protein; CONTAINS InterPro DOMAIN/s: Ubiquitin-associated/translation elongation factor EF1B, N-terminal, eukaryote (InterPro:IPR015940), Ubiquitin-associated/translation elongation factor EF1B, N-terminal (InterPro:IPR000449), Ubiquitin (InterPro:IPR000626), Ubiquitin supergroup (InterPro:IPR019955), UBA-like (InterPro:IPR009060); Has 35333 Blast…
LRZ	Chr2	7572166	7572342	+	ID=AT2G12557;Note=protein_coding_gene;Name=AT2G12557;coverage=1.0;sequence_ID=1.0;extra_copy_number=0;copy_num_ID=AT2G12557_0	AT2G12557	0	0	protein_coding			unknown protein; Has 30201 Blast hits to 17322 proteins in 780 species: Archae - 12; Bacteria - 1396; Metazoa - 17338; Fungi - 3422; Plants - 5037; Viruses - 0; Other Eukaryotes - 2996 (source: NCBI BLink).
LRZ	Chr2	7617316	7619459	-	ID=AT2G12646;Note=protein_coding_gene;Name=AT2G12646;coverage=1.0;sequence_ID=1.0;extra_copy_number=0;copy_num_ID=AT2G12646_0	AT2G12646	0	0.1	protein_coding	PLATZ transcription factor family protein		PLATZ transcription factor family protein; CONTAINS InterPro DOMAIN/s: Protein of unknown function DUF597 (InterPro:IPR006734); BEST Arabidopsis thaliana protein match is: PLATZ transcription factor family protein (TAIR:AT3G60670.1); Has 35333 Blast hits to 34131 proteins in 2444 species: Archae - 798; Bacteria - 22429; Metazoa - 974; Fungi - 991; Plants - 531; Viruses - 0; Other Eukaryotes - 961…
LRZ	Chr2	7792799	7794858	-	ID=AT2G12875;Note=protein_coding_gene;Name=AT2G12875;coverage=1.0;sequence_ID=1.0;extra_copy_number=0;copy_num_ID=AT2G12875_0	AT2G12875	0	0.1	protein_coding			unknown protein; Has 30201 Blast hits to 17322 proteins in 780 species: Archae - 12; Bacteria - 1396; Metazoa - 17338; Fungi - 3422; Plants - 5037; Viruses - 0; Other Eukaryotes - 2996 (source: NCBI BLink).
LRZ	Chr2	7794911	7795270	+	ID=AT2G12880;Note=protein_coding_gene;Name=AT2G12880;coverage=1.0;sequence_ID=1.0;extra_copy_number=0;copy_num_ID=AT2G12880_0	AT2G12880	0	0	protein_coding	Zinc knuckle (CCHC-type) family protein		Zinc knuckle (CCHC-type) family protein; FUNCTIONS IN: zinc ion binding, nucleic acid binding; INVOLVED IN: biological_process unknown; LOCATED IN: cellular_component unknown; CONTAINS InterPro DOMAIN/s: Zinc finger, CCHC-type (InterPro:IPR001878), Zinc finger, CCHC retroviral-type (InterPro:IPR013084); Has 1882 Blast hits to 1172 proteins in 230 species: Archae - 0; Bacteria - 0; Metazoa - 625; …
LRZ	Chr2	7797285	7798868	+	ID=AT2G12900;Note=protein_coding_gene;Name=AT2G12900;coverage=1.0;sequence_ID=1.0;extra_copy_number=0;copy_num_ID=AT2G12900_0	AT2G12900	0	0	protein_coding	Basic-leucine zipper (bZIP) transcription factor family protein		Basic-leucine zipper (bZIP) transcription factor family protein; FUNCTIONS IN: DNA binding, sequence-specific DNA binding transcription factor activity; INVOLVED IN: regulation of transcription, DNA-dependent; LOCATED IN: nucleus, chloroplast; CONTAINS InterPro DOMAIN/s: Basic-leucine zipper (bZIP) transcription factor (InterPro:IPR004827), Basic leucine zipper (InterPro:IPR011700); BEST Arabidop…
LRZ	Chr2	7799753	7799971	+	ID=AT2G12905;Note=protein_coding_gene;Name=AT2G12905;coverage=1.0;sequence_ID=1.0;extra_copy_number=0;copy_num_ID=AT2G12905_0	AT2G12905	0	0	protein_coding			unknown protein; Has 30201 Blast hits to 17322 proteins in 780 species: Archae - 12; Bacteria - 1396; Metazoa - 17338; Fungi - 3422; Plants - 5037; Viruses - 0; Other Eukaryotes - 2996 (source: NCBI BLink).
LRZ	Chr2	7818427	7819430	-	ID=AT2G12935;Note=protein_coding_gene;Name=AT2G12935;coverage=1.0;sequence_ID=1.0;extra_copy_number=0;copy_num_ID=AT2G12935_0	AT2G12935	0	0	protein_coding			unknown protein; Has 30201 Blast hits to 17322 proteins in 780 species: Archae - 12; Bacteria - 1396; Metazoa - 17338; Fungi - 3422; Plants - 5037; Viruses - 0; Other Eukaryotes - 2996 (source: NCBI BLink).
LRZ	Chr2	7820863	7822478	+	ID=AT2G12940;Note=protein_coding_gene;Name=AT2G12940;coverage=1.0;sequence_ID=1.0;extra_copy_number=0;copy_num_ID=AT2G12940_0	AT2G12940	0	0	protein_coding	Basic-leucine zipper (bZIP) transcription factor family protein		unfertilized embryo sac 4 (UNE4); FUNCTIONS IN: sequence-specific DNA binding transcription factor activity; INVOLVED IN: double fertilization forming a zygote and endosperm; LOCATED IN: nucleus, chloroplast; CONTAINS InterPro DOMAIN/s: Basic-leucine zipper (bZIP) transcription factor (InterPro:IPR004827), Basic leucine zipper (InterPro:IPR011700); BEST Arabidopsis thaliana protein match is: Basi…
LRZ	Chr2	7826291	7827012	-	ID=AT2G12945;Note=protein_coding_gene;Name=AT2G12945;coverage=1.0;sequence_ID=1.0;extra_copy_number=0;copy_num_ID=AT2G12945_0	AT2G12945	0	0	protein_coding			unknown protein; Has 30201 Blast hits to 17322 proteins in 780 species: Archae - 12; Bacteria - 1396; Metazoa - 17338; Fungi - 3422; Plants - 5037; Viruses - 0; Other Eukaryotes - 2996 (source: NCBI BLink).
LRZ	Chr2	7841253	7841417	+	ID=AT2G12977;Note=protein_coding_gene;Name=AT2G12977;coverage=1.0;sequence_ID=1.0;extra_copy_number=0;copy_num_ID=AT2G12977_0	AT2G12977	0	0	protein_coding			unknown protein; LOCATED IN: endomembrane system; Has 30201 Blast hits to 17322 proteins in 780 species: Archae - 12; Bacteria - 1396; Metazoa - 17338; Fungi - 3422; Plants - 5037; Viruses - 0; Other Eukaryotes - 2996 (source: NCBI BLink).
LRZ	Chr2	7893158	7895415	+	ID=AT2G13100;Note=protein_coding_gene;Name=AT2G13100;coverage=1.0;sequence_ID=1.0;extra_copy_number=0;copy_num_ID=AT2G13100_0	AT2G13100	13.8	15.6	protein_coding	Major facilitator superfamily protein		Major facilitator superfamily protein; FUNCTIONS IN: sugar:hydrogen symporter activity; INVOLVED IN: carbohydrate transport, transmembrane transport; EXPRESSED IN: 23 plant structures; EXPRESSED DURING: 15 growth stages; CONTAINS InterPro DOMAIN/s: Major facilitator superfamily (InterPro:IPR020846), Major facilitator superfamily MFS-1 (InterPro:IPR011701), Major facilitator superfamily, general s…
LRZ	Chr2	7919263	7919689	+	ID=AT2G13125;Note=protein_coding_gene;Name=AT2G13125;coverage=1.0;sequence_ID=1.0;extra_copy_number=0;copy_num_ID=AT2G13125_0	AT2G13125	0	0	protein_coding			unknown protein; Has 30201 Blast hits to 17322 proteins in 780 species: Archae - 12; Bacteria - 1396; Metazoa - 17338; Fungi - 3422; Plants - 5037; Viruses - 0; Other Eukaryotes - 2996 (source: NCBI BLink).
LRZ	Chr2	7920062	7920244	-	ID=AT2G13126;Note=protein_coding_gene;Name=AT2G13126;coverage=1.0;sequence_ID=1.0;extra_copy_number=0;copy_num_ID=AT2G13126_0	AT2G13126	0	0	protein_coding			unknown protein; Has 35333 Blast hits to 34131 proteins in 2444 species: Archae - 798; Bacteria - 22429; Metazoa - 974; Fungi - 991; Plants - 531; Viruses - 0; Other Eukaryotes - 9610 (source: NCBI BLink).
LRZ	Chr2	7940426	7941829	+	ID=AT2G13150;Note=protein_coding_gene;Name=AT2G13150;coverage=1.0;sequence_ID=1.0;extra_copy_number=0;copy_num_ID=AT2G13150_0	AT2G13150	0	0	protein_coding	Basic-leucine zipper (bZIP) transcription factor family protein		Basic-leucine zipper (bZIP) transcription factor family protein; FUNCTIONS IN: sequence-specific DNA binding transcription factor activity; INVOLVED IN: regulation of transcription, DNA-dependent; LOCATED IN: nucleus, chloroplast; CONTAINS InterPro DOMAIN/s: Basic-leucine zipper (bZIP) transcription factor (InterPro:IPR004827), Basic leucine zipper (InterPro:IPR011700); BEST Arabidopsis thaliana …
LRZ	Chr3	11819257	11822285	+	ID=AT3G30180;Note=protein_coding_gene;Name=AT3G30180;coverage=1.0;sequence_ID=1.0;extra_copy_number=0;copy_num_ID=AT3G30180_0	AT3G30180	82.3	0.1	protein_coding	brassinosteroid-6-oxidase 2	Encodes a cytochrome p450 enzyme that catalyzes the last reaction in the production of brassinolide. It is capable of converting 6-deoxocastasterone into castasterone, a C-6 oxidation, as well as the further conversion of castasterone into brassinolide by a Baeyer-Villinger oxidation reaction at C-6, resulting in the formation of an unusual seven-membered lactone ring. The enzyme possesses high a…	brassinosteroid-6-oxidase 2 (BR6OX2); FUNCTIONS IN: monooxygenase activity, oxygen binding; INVOLVED IN: response to light stimulus, circadian rhythm, brassinosteroid biosynthetic process; LOCATED IN: endomembrane system; EXPRESSED IN: 24 plant structures; EXPRESSED DURING: 14 growth stages; CONTAINS InterPro DOMAIN/s: Cytochrome P450 (InterPro:IPR001128), Cytochrome P450, E-class, group I (Inter…
LRZ	Chr3	11836273	11842783	-	ID=AT3G30200;Note=protein_coding_gene;Name=AT3G30200;coverage=1.0;sequence_ID=1.0;extra_copy_number=0;copy_num_ID=AT3G30200_0	AT3G30200	0	0	protein_coding	Plant transposase (Ptta/En/Spm family)		Plant transposase (Ptta/En/Spm family); FUNCTIONS IN: molecular_function unknown; INVOLVED IN: biological_process unknown; LOCATED IN: cellular_component unknown; EXPRESSED IN: cultured cell; CONTAINS InterPro DOMAIN/s: Transposase, Ptta/En/Spm, plant (InterPro:IPR004252); BEST Arabidopsis thaliana protein match is: Plant transposase (Ptta/En/Spm family) (TAIR:AT1G40087.1); Has 256 Blast hits to …
LRZ	Chr3	11846884	11849023	+	ID=AT3G30210;Note=protein_coding_gene;Name=AT3G30210;coverage=1.0;sequence_ID=1.0;extra_copy_number=0;copy_num_ID=AT3G30210_0	AT3G30210	0	0	protein_coding	myb domain protein 121	Encodes a putative transcription factor, member of the R2R3 factor gene family (MYB121).	myb domain protein 121 (MYB121); CONTAINS InterPro DOMAIN/s: SANT, DNA-binding (InterPro:IPR001005), Homeodomain-like (InterPro:IPR009057), Myb, DNA-binding (InterPro:IPR014778), HTH transcriptional regulator, Myb-type, DNA-binding (InterPro:IPR017930), Homeodomain-related (InterPro:IPR012287), Myb transcription factor (InterPro:IPR015495); BEST Arabidopsis thaliana protein match is: myb domain p…
LRZ	Chr3	11886379	11886971	-	ID=AT3G30220;Note=protein_coding_gene;Name=AT3G30220;coverage=1.0;sequence_ID=1.0;extra_copy_number=0;copy_num_ID=AT3G30220_0	AT3G30220	0	0	protein_coding			unknown protein; BEST Arabidopsis thaliana protein match is: unknown protein (TAIR:AT3G43150.1); Has 30 Blast hits to 30 proteins in 3 species: Archae - 0; Bacteria - 0; Metazoa - 0; Fungi - 0; Plants - 30; Viruses - 0; Other Eukaryotes - 0 (source: NCBI BLink).
LRZ	Chr3	11887145	11887420	-	ID=AT3G30222;Note=protein_coding_gene;Name=AT3G30222;coverage=1.0;sequence_ID=1.0;extra_copy_number=0;copy_num_ID=AT3G30222_0	AT3G30222	0	0	protein_coding			unknown protein; LOCATED IN: endomembrane system; Has 30201 Blast hits to 17322 proteins in 780 species: Archae - 12; Bacteria - 1396; Metazoa - 17338; Fungi - 3422; Plants - 5037; Viruses - 0; Other Eukaryotes - 2996 (source: NCBI BLink).
LRZ	Chr3	11887748	11890301	-	ID=AT3G30230;Note=protein_coding_gene;Name=AT3G30230;coverage=1.0;sequence_ID=1.0;extra_copy_number=0;copy_num_ID=AT3G30230_0	AT3G30230	0	0	protein_coding	myosin heavy chain-related		myosin heavy chain-related; BEST Arabidopsis thaliana protein match is: myosin heavy chain-related (TAIR:AT5G32590.1); Has 966 Blast hits to 926 proteins in 239 species: Archae - 26; Bacteria - 146; Metazoa - 447; Fungi - 105; Plants - 125; Viruses - 1; Other Eukaryotes - 116 (source: NCBI BLink).
LRZ	Chr3	11890779	11892138	+	ID=AT3G30235;Note=protein_coding_gene;Name=AT3G30235;coverage=1.0;sequence_ID=1.0;extra_copy_number=0;copy_num_ID=AT3G30235_0	AT3G30235	0	0	protein_coding	General transcription factor 2-related zinc finger protein		General transcription factor 2-related zinc finger protein; FUNCTIONS IN: molecular_function unknown; INVOLVED IN: biological_process unknown; LOCATED IN: cellular_component unknown; BEST Arabidopsis thaliana protein match is: TTF-type zinc finger protein with HAT dimerisation domain (TAIR:AT1G19260.1); Has 238 Blast hits to 157 proteins in 11 species: Archae - 0; Bacteria - 0; Metazoa - 3; Fungi…
LRZ	Chr3	11896689	11897225	-	ID=AT3G30247;Note=protein_coding_gene;Name=AT3G30247;coverage=1.0;sequence_ID=1.0;extra_copy_number=0;copy_num_ID=AT3G30247_0	AT3G30247	0	0	protein_coding	Protein of unknown function (DUF784)	Encodes a ECA1 gametogenesis related family protein	LOCATED IN: endomembrane system; CONTAINS InterPro DOMAIN/s: Protein of unknown function DUF784, Arabidopsis thaliana (InterPro:IPR008502); BEST Arabidopsis thaliana protein match is: Protein of unknown function (DUF784) (TAIR:AT3G29797.1); Has 96 Blast hits to 96 proteins in 3 species: Archae - 0; Bacteria - 0; Metazoa - 0; Fungi - 0; Plants - 96; Viruses - 0; Other Eukaryotes - 0 (source: NCBI …
LRZ	Chr3	11917628	11921389	+	ID=AT3G30260;Note=protein_coding_gene;Name=AT3G30260;coverage=1.0;sequence_ID=1.0;extra_copy_number=0;copy_num_ID=AT3G30260_0	AT3G30260	0	0	protein_coding	AGAMOUS-like 79		AGAMOUS-like 79 (AGL79); FUNCTIONS IN: DNA binding, sequence-specific DNA binding transcription factor activity; INVOLVED IN: regulation of transcription, DNA-dependent; LOCATED IN: nucleus; EXPRESSED IN: root; CONTAINS InterPro DOMAIN/s: Transcription factor, MADS-box (InterPro:IPR002100), Transcription factor, K-box (InterPro:IPR002487); BEST Arabidopsis thaliana protein match is: K-box region …
LRZ	Chr3	11922875	11924206	+	ID=AT3G30280;Note=protein_coding_gene;Name=AT3G30280;coverage=1.0;sequence_ID=1.0;extra_copy_number=0;copy_num_ID=AT3G30280_0	AT3G30280	0	0.1	protein_coding	HXXXD-type acyl-transferase family protein		HXXXD-type acyl-transferase family protein; FUNCTIONS IN: transferase activity, transferring acyl groups other than amino-acyl groups, transferase activity; INVOLVED IN: biological_process unknown; LOCATED IN: cellular_component unknown; CONTAINS InterPro DOMAIN/s: Transferase (InterPro:IPR003480); BEST Arabidopsis thaliana protein match is: HXXXD-type acyl-transferase family protein (TAIR:AT4G15…
LRZ	Chr3	11925739	11928055	-	ID=AT3G30290;Note=protein_coding_gene;Name=AT3G30290;coverage=1.0;sequence_ID=1.0;extra_copy_number=0;copy_num_ID=AT3G30290_0	AT3G30290	0	0.1	protein_coding	cytochrome P450, family 702, subfamily A, polypeptide 8	a member of cytochrome P450 gene family	cytochrome P450, family 702, subfamily A, polypeptide 8 (CYP702A8); CONTAINS InterPro DOMAIN/s: Cytochrome P450 (InterPro:IPR001128), Cytochrome P450, E-class, group IV (InterPro:IPR002403), Cytochrome P450, conserved site (InterPro:IPR017972); BEST Arabidopsis thaliana protein match is: cytochrome P450, family 702, subfamily A, polypeptide 2 (TAIR:AT4G15300.1); Has 26410 Blast hits to 26360 prot…
LRZ	Chr3	11929707	11933083	-	ID=AT3G30300;Note=protein_coding_gene;Name=AT3G30300;coverage=1.0;sequence_ID=1.0;extra_copy_number=0;copy_num_ID=AT3G30300_0	AT3G30300	18.7	0.1	protein_coding	O-fucosyltransferase family protein		O-fucosyltransferase family protein; FUNCTIONS IN: molecular_function unknown; INVOLVED IN: biological_process unknown; LOCATED IN: endomembrane system; EXPRESSED IN: 22 plant structures; EXPRESSED DURING: 13 growth stages; CONTAINS InterPro DOMAIN/s: GDP-fucose protein O-fucosyltransferase (InterPro:IPR019378); BEST Arabidopsis thaliana protein match is: O-fucosyltransferase family protein (TAIR…
LRZ	Chr3	11939796	11943203	+	ID=AT3G30320;Note=protein_coding_gene;Name=AT3G30320;coverage=1.0;sequence_ID=1.0;extra_copy_number=0;copy_num_ID=AT3G30320_0	AT3G30320	0	0.1	protein_coding			unknown protein; Has 15 Blast hits to 13 proteins in 2 species: Archae - 0; Bacteria - 0; Metazoa - 0; Fungi - 0; Plants - 15; Viruses - 0; Other Eukaryotes - 0 (source: NCBI BLink).
LRZ	Chr3	11965110	11967607	+	ID=AT3G30340;Note=protein_coding_gene;Name=AT3G30340;coverage=1.0;sequence_ID=1.0;extra_copy_number=0;copy_num_ID=AT3G30340_0	AT3G30340	0	0.7	protein_coding	nodulin MtN21 /EamA-like transporter family protein		nodulin MtN21 /EamA-like transporter family protein; LOCATED IN: endomembrane system, membrane; EXPRESSED IN: 19 plant structures; EXPRESSED DURING: 9 growth stages; CONTAINS InterPro DOMAIN/s: Protein of unknown function DUF6, transmembrane (InterPro:IPR000620); BEST Arabidopsis thaliana protein match is: nodulin MtN21 /EamA-like transporter family protein (TAIR:AT4G01440.1); Has 4418 Blast hits…
LRZ	Chr3	11967676	11967748	+	ID=AT3G30345;Note=tRNA;Name=AT3G30345;coverage=1.0;sequence_ID=1.0;extra_copy_number=0;copy_num_ID=AT3G30345_0	AT3G30345	0	0	pre_trna	pre-tRNA		tRNA-Lys (anticodon: CTT)
LRZ	Chr3	11968926	11970365	-	ID=AT3G30350;Note=protein_coding_gene;Name=AT3G30350;coverage=1.0;sequence_ID=1.0;extra_copy_number=0;copy_num_ID=AT3G30350_0	AT3G30350	0	0	protein_coding		Encodes a root meristem growth factor (RGF). Belongs to a family of functionally redundant homologous peptides that are secreted, tyrosine-sulfated, and expressed mainly in the stem cell area and the innermost layer of central columella cells. RGFs are required for maintenance of the root stem cell niche and transit amplifying cell proliferation. Members of this family include: At5g60810 (RGF1), …	root meristem growth factor 4 (RGF4); FUNCTIONS IN: molecular_function unknown; INVOLVED IN: biological_process unknown; LOCATED IN: endomembrane system; EXPRESSED IN: hypocotyl, root; Has 4 Blast hits to 4 proteins in 2 species: Archae - 0; Bacteria - 0; Metazoa - 0; Fungi - 0; Plants - 4; Viruses - 0; Other Eukaryotes - 0 (source: NCBI BLink).
LRZ	Chr3	11973689	11974228	-	ID=AT3G30370;Note=protein_coding_gene;Name=AT3G30370;coverage=1.0;sequence_ID=1.0;extra_copy_number=0;copy_num_ID=AT3G30370_0	AT3G30370	0	0	protein_coding			CONTAINS InterPro DOMAIN/s: Transposase, MuDR, plant (InterPro:IPR004332); BEST Arabidopsis thaliana protein match is: SWAP (Suppressor-of-White-APricot)/surp RNA-binding domain-containing protein (TAIR:AT1G18050.1); Has 35 Blast hits to 35 proteins in 4 species: Archae - 0; Bacteria - 0; Metazoa - 0; Fungi - 0; Plants - 35; Viruses - 0; Other Eukaryotes - 0 (source: NCBI BLink).
LRZ	Chr3	11982575	11985080	+	ID=AT3G30380;Note=protein_coding_gene;Name=AT3G30380;coverage=1.0;sequence_ID=1.0;extra_copy_number=0;copy_num_ID=AT3G30380_0	AT3G30380	9.6	0.1	protein_coding	alpha/beta-Hydrolases superfamily protein		alpha/beta-Hydrolases superfamily protein; CONTAINS InterPro DOMAIN/s: Alpha/beta hydrolase fold-1 (InterPro:IPR000073); BEST Arabidopsis thaliana protein match is: alpha/beta-Hydrolases superfamily protein (TAIR:AT3G01690.1); Has 4135 Blast hits to 4125 proteins in 834 species: Archae - 12; Bacteria - 1370; Metazoa - 720; Fungi - 213; Plants - 304; Viruses - 6; Other Eukaryotes - 1510 (source: N…
LRZ	Chr3	11985346	11988130	-	ID=AT3G30390;Note=protein_coding_gene;Name=AT3G30390;coverage=1.0;sequence_ID=1.0;extra_copy_number=0;copy_num_ID=AT3G30390_0	AT3G30390	84.8	2	protein_coding	Transmembrane amino acid transporter family protein	Encodes a putative amino acid transporter.	Transmembrane amino acid transporter family protein; FUNCTIONS IN: amino acid transmembrane transporter activity; INVOLVED IN: amino acid transport; LOCATED IN: plasma membrane, vacuole, membrane; EXPRESSED IN: 25 plant structures; EXPRESSED DURING: 15 growth stages; CONTAINS InterPro DOMAIN/s: Amino acid transporter, transmembrane (InterPro:IPR013057); BEST Arabidopsis thaliana protein match is:…
LRZ	Chr3	11993164	11993511	+	ID=AT3G30383;Note=protein_coding_gene;Name=AT3G30383;coverage=1.0;sequence_ID=1.0;extra_copy_number=0;copy_num_ID=AT3G30383_0	AT3G30383	0	0	protein_coding	Protein of unknown function (DUF784)	Encodes a ECA1 gametogenesis related family protein	LOCATED IN: endomembrane system; CONTAINS InterPro DOMAIN/s: Protein of unknown function DUF784, Arabidopsis thaliana (InterPro:IPR008502); BEST Arabidopsis thaliana protein match is: Protein of unknown function (DUF784) (TAIR:AT3G30387.1); Has 130 Blast hits to 128 proteins in 3 species: Archae - 0; Bacteria - 0; Metazoa - 0; Fungi - 0; Plants - 130; Viruses - 0; Other Eukaryotes - 0 (source: NC…
LRZ	Chr3	11996889	11997236	+	ID=AT3G30385;Note=protein_coding_gene;Name=AT3G30385;coverage=1.0;sequence_ID=1.0;extra_copy_number=0;copy_num_ID=AT3G30385_0	AT3G30385	0	0	protein_coding	Protein of unknown function (DUF784)	Encodes a ECA1 gametogenesis related family protein	LOCATED IN: endomembrane system; CONTAINS InterPro DOMAIN/s: Protein of unknown function DUF784, Arabidopsis thaliana (InterPro:IPR008502); BEST Arabidopsis thaliana protein match is: Protein of unknown function (DUF784) (TAIR:AT3G30387.1); Has 148 Blast hits to 146 proteins in 4 species: Archae - 0; Bacteria - 0; Metazoa - 0; Fungi - 0; Plants - 148; Viruses - 0; Other Eukaryotes - 0 (source: NC…
LRZ	Chr3	12000614	12000961	+	ID=AT3G30387;Note=protein_coding_gene;Name=AT3G30387;coverage=1.0;sequence_ID=1.0;extra_copy_number=0;copy_num_ID=AT3G30387_0	AT3G30387	0	0	protein_coding	Protein of unknown function (DUF784)	Encodes a ECA1 gametogenesis related family protein	LOCATED IN: endomembrane system; CONTAINS InterPro DOMAIN/s: Protein of unknown function DUF784, Arabidopsis thaliana (InterPro:IPR008502); BEST Arabidopsis thaliana protein match is: Protein of unknown function (DUF784) (TAIR:AT3G30385.1); Has 148 Blast hits to 146 proteins in 4 species: Archae - 0; Bacteria - 0; Metazoa - 0; Fungi - 0; Plants - 148; Viruses - 0; Other Eukaryotes - 0 (source: NC…
LRZ	Chr3	12005344	12005448	-	ID=AT3G30391;Note=protein_coding_gene;Name=AT3G30391;coverage=1.0;sequence_ID=1.0;extra_copy_number=0;copy_num_ID=AT3G30391_0	AT3G30391	0	0	protein_coding			unknown protein; Has 30201 Blast hits to 17322 proteins in 780 species: Archae - 12; Bacteria - 1396; Metazoa - 17338; Fungi - 3422; Plants - 5037; Viruses - 0; Other Eukaryotes - 2996 (source: NCBI BLink).
LRZ	Chr3	12073462	12073806	+	ID=AT3G30430;Note=protein_coding_gene;Name=AT3G30430;coverage=1.0;sequence_ID=1.0;extra_copy_number=0;copy_num_ID=AT3G30430_0	AT3G30430	0	0	protein_coding	F-box family protein		F-box family protein; BEST Arabidopsis thaliana protein match is: F-box family protein (TAIR:AT2G35280.1); Has 25 Blast hits to 25 proteins in 5 species: Archae - 0; Bacteria - 0; Metazoa - 0; Fungi - 0; Plants - 25; Viruses - 0; Other Eukaryotes - 0 (source: NCBI BLink).
LRZ	Chr3	12102925	12103092	-	ID=AT3G30456;Note=protein_coding_gene;Name=AT3G30456;coverage=1.0;sequence_ID=1.0;extra_copy_number=0;copy_num_ID=AT3G30456_0	AT3G30456	0	0	protein_coding			unknown protein; Has 30201 Blast hits to 17322 proteins in 780 species: Archae - 12; Bacteria - 1396; Metazoa - 17338; Fungi - 3422; Plants - 5037; Viruses - 0; Other Eukaryotes - 2996 (source: NCBI BLink).
LRZ	Chr3	12112885	12113551	+	ID=AT3G30460;Note=protein_coding_gene;Name=AT3G30460;coverage=1.0;sequence_ID=1.0;extra_copy_number=0;copy_num_ID=AT3G30460_0	AT3G30460	1.2	0	protein_coding	RING/U-box superfamily protein		RING/U-box superfamily protein; FUNCTIONS IN: zinc ion binding; EXPRESSED IN: 6 plant structures; EXPRESSED DURING: 4 anthesis, petal differentiation and expansion stage; CONTAINS InterPro DOMAIN/s: Zinc finger, RING-type (InterPro:IPR001841), Zinc finger, C3HC4 RING-type (InterPro:IPR018957); BEST Arabidopsis thaliana protein match is: RING/U-box superfamily protein (TAIR:AT3G02340.1); Has 10074…
LRZ	Chr3	12138850	12140683	+	ID=AT3G30520;Note=protein_coding_gene;Name=AT3G30520;coverage=1.0;sequence_ID=1.0;extra_copy_number=0;copy_num_ID=AT3G30520_0	AT3G30520	0	0	protein_coding			unknown protein; BEST Arabidopsis thaliana protein match is: unknown protein (TAIR:AT3G42870.1); Has 70 Blast hits to 70 proteins in 9 species: Archae - 0; Bacteria - 8; Metazoa - 5; Fungi - 0; Plants - 57; Viruses - 0; Other Eukaryotes - 0 (source: NCBI BLink).
LRZ	Chr3	12148022	12148543	+	ID=AT3G30530;Note=protein_coding_gene;Name=AT3G30530;coverage=1.0;sequence_ID=1.0;extra_copy_number=0;copy_num_ID=AT3G30530_0	AT3G30530	0.4	0	protein_coding	basic leucine-zipper 42		basic leucine-zipper 42 (bZIP42); FUNCTIONS IN: DNA binding, protein homodimerization activity, protein heterodimerization activity, sequence-specific DNA binding transcription factor activity; INVOLVED IN: regulation of transcription, DNA-dependent; EXPRESSED IN: inflorescence meristem, flower; EXPRESSED DURING: petal differentiation and expansion stage; CONTAINS InterPro DOMAIN/s: Basic-leucine…
LRZ	Chr3	12153303	12155013	-	ID=AT3G30540;Note=protein_coding_gene;Name=AT3G30540;coverage=1.0;sequence_ID=1.0;extra_copy_number=0;copy_num_ID=AT3G30540_0	AT3G30540	0	0	protein_coding	Glycosyl hydrolase superfamily protein		Glycosyl hydrolase superfamily protein; FUNCTIONS IN: cation binding, hydrolase activity, hydrolyzing O-glycosyl compounds, catalytic activity; INVOLVED IN: carbohydrate metabolic process; LOCATED IN: endomembrane system; CONTAINS InterPro DOMAIN/s: Glycoside hydrolase, family 5 (InterPro:IPR001547), Glycoside hydrolase, catalytic core (InterPro:IPR017853), Glycoside hydrolase, subgroup, catalyti…
LRZ	Chr3	12176278	12176664	-	ID=AT3G30580;Note=protein_coding_gene;Name=AT3G30580;coverage=1.0;sequence_ID=1.0;extra_copy_number=0;copy_num_ID=AT3G30580_0	AT3G30580	0	0	protein_coding			unknown protein; BEST Arabidopsis thaliana protein match is: unknown protein (TAIR:AT5G38790.1); Has 75 Blast hits to 75 proteins in 16 species: Archae - 2; Bacteria - 0; Metazoa - 0; Fungi - 2; Plants - 63; Viruses - 0; Other Eukaryotes - 8 (source: NCBI BLink).
LRZ	Chr3	12280395	12280502	-	ID=AT3G30705;Note=protein_coding_gene;Name=AT3G30705;coverage=1.0;sequence_ID=1.0;extra_copy_number=0;copy_num_ID=AT3G30705_0	AT3G30705	0	0	protein_coding			unknown protein; LOCATED IN: endomembrane system; Has 30201 Blast hits to 17322 proteins in 780 species: Archae - 12; Bacteria - 1396; Metazoa - 17338; Fungi - 3422; Plants - 5037; Viruses - 0; Other Eukaryotes - 2996 (source: NCBI BLink).
LRZ	Chr3	12357820	12358605	+	ID=AT3G30720;Note=protein_coding_gene;Name=AT3G30720;coverage=1.0;sequence_ID=1.0;extra_copy_number=0;copy_num_ID=AT3G30720_0	AT3G30720	36.4	0	protein_coding	qua-quine starch		QUA-QUINE STARCH (QQS); Has 1 Blast hits to 1 proteins in 1 species: Archae - 0; Bacteria - 0; Metazoa - 0; Fungi - 0; Plants - 1; Viruses - 0; Other Eukaryotes - 0 (source: NCBI BLink).
LRZ	Chr3	12361282	12361617	+	ID=AT3G30725;Note=protein_coding_gene;Name=AT3G30725;coverage=1.0;sequence_ID=1.0;extra_copy_number=0;copy_num_ID=AT3G30725_0	AT3G30725	0	0	protein_coding	glutamine dumper 6	Encodes a member of the GDU (glutamine dumper) family proteins involved in amino acid export: At4g31730 (GDU1), At4g25760 (GDU2), At5g57685 (GDU3), At2g24762 (GDU4), At5g24920 (GDU5), At3g30725 (GDU6) and At5g38770 (GDU7).	glutamine dumper 6 (GDU6); FUNCTIONS IN: molecular_function unknown; INVOLVED IN: regulation of amino acid export; LOCATED IN: endomembrane system; BEST Arabidopsis thaliana protein match is: glutamine dumper 1 (TAIR:AT4G31730.1); Has 155 Blast hits to 155 proteins in 13 species: Archae - 0; Bacteria - 0; Metazoa - 0; Fungi - 0; Plants - 155; Viruses - 0; Other Eukaryotes - 0 (source: NCBI BLink).
LRZ	Chr3	12366169	12366372	-	ID=AT3G30730;Note=protein_coding_gene;Name=AT3G30730;coverage=1.0;sequence_ID=1.0;extra_copy_number=0;copy_num_ID=AT3G30730_0	AT3G30730	0	1.4	protein_coding			unknown protein; Has 59 Blast hits to 59 proteins in 7 species: Archae - 0; Bacteria - 0; Metazoa - 0; Fungi - 0; Plants - 59; Viruses - 0; Other Eukaryotes - 0 (source: NCBI BLink).
LRZ	Chr3	12453446	12453580	-	ID=AT3G30768;Note=protein_coding_gene;Name=AT3G30768;coverage=1.0;sequence_ID=1.0;extra_copy_number=0;copy_num_ID=AT3G30768_0	AT3G30768	0	0	protein_coding			unknown protein; FUNCTIONS IN: molecular_function unknown; INVOLVED IN: biological_process unknown; LOCATED IN: endomembrane system; Has 30201 Blast hits to 17322 proteins in 780 species: Archae - 12; Bacteria - 1396; Metazoa - 17338; Fungi - 3422; Plants - 5037; Viruses - 0; Other Eukaryotes - 2996 (source: NCBI BLink).
LRZ	Chr3	12453783	12453905	-	ID=AT3G30769;Note=protein_coding_gene;Name=AT3G30769;coverage=1.0;sequence_ID=1.0;extra_copy_number=0;copy_num_ID=AT3G30769_0	AT3G30769	0	0	protein_coding			unknown protein; Has 30201 Blast hits to 17322 proteins in 780 species: Archae - 12; Bacteria - 1396; Metazoa - 17338; Fungi - 3422; Plants - 5037; Viruses - 0; Other Eukaryotes - 2996 (source: NCBI BLink).
LRZ	Chr3	12454266	12456858	+	ID=AT3G30770;Note=protein_coding_gene;Name=AT3G30770;coverage=1.0;sequence_ID=1.0;extra_copy_number=0;copy_num_ID=AT3G30770_0	AT3G30770	0.4	0.1	protein_coding	Eukaryotic aspartyl protease family protein		Eukaryotic aspartyl protease family protein; FUNCTIONS IN: aminoacyl-tRNA ligase activity, nucleotide binding, ATP binding; INVOLVED IN: translation, tRNA aminoacylation for protein translation; LOCATED IN: cytoplasm; CONTAINS InterPro DOMAIN/s: Aminoacyl-tRNA synthetase, class II (D/K/N)-like (InterPro:IPR018150), Retroviral aspartyl protease (InterPro:IPR013242); BEST Arabidopsis thaliana prote…
LRZ	Chr3	12457409	12460021	-	ID=AT3G30775;Note=protein_coding_gene;Name=AT3G30775;coverage=1.0;sequence_ID=1.0;extra_copy_number=0;copy_num_ID=AT3G30775_0	AT3G30775	34.4	3.1	protein_coding	Methylenetetrahydrofolate reductase family protein	Encodes a proline oxidase that is predicted to localize to the inner mitochondrial membrane, its mRNA expression induced by high levels of Al and by osmotic stress. The promoter contains an L-proline-inducible element.	EARLY RESPONSIVE TO DEHYDRATION 5 (ERD5); CONTAINS InterPro DOMAIN/s: Proline dehydrogenase (InterPro:IPR002872), Proline oxidase (InterPro:IPR015659); BEST Arabidopsis thaliana protein match is: Methylenetetrahydrofolate reductase family protein (TAIR:AT5G38710.1); Has 2269 Blast hits to 2250 proteins in 878 species: Archae - 1; Bacteria - 1355; Metazoa - 205; Fungi - 217; Plants - 85; Viruses -…
LRZ	Chr3	12467959	12468079	-	ID=AT3G30778;Note=protein_coding_gene;Name=AT3G30778;coverage=1.0;sequence_ID=0.991;extra_copy_number=0;copy_num_ID=AT3G30778_0;low_identity=True	AT3G30778	0	0	protein_coding			unknown protein; Has 30201 Blast hits to 17322 proteins in 780 species: Archae - 12; Bacteria - 1396; Metazoa - 17338; Fungi - 3422; Plants - 5037; Viruses - 0; Other Eukaryotes - 2996 (source: NCBI BLink).
LRZ	Chr3	12497753	12498700	-	ID=AT3G30805;Note=protein_coding_gene;Name=AT3G30805;coverage=1.0;sequence_ID=1.0;extra_copy_number=0;copy_num_ID=AT3G30805_0	AT3G30805	0	0.9	protein_coding	Class II aminoacyl-tRNA and biotin synthetases superfamily protein		Class II aminoacyl-tRNA and biotin synthetases superfamily protein; FUNCTIONS IN: aminoacyl-tRNA ligase activity, nucleotide binding, lysine-tRNA ligase activity, ATP binding; INVOLVED IN: lysyl-tRNA aminoacylation, translation, tRNA aminoacylation for protein translation; LOCATED IN: cytoplasm; CONTAINS InterPro DOMAIN/s: Aminoacyl-tRNA synthetase, class II (D/K/N) (InterPro:IPR004364), Aminoacy…
LRZ	Chr3	12538618	12540010	+	ID=AT3G30820;Note=protein_coding_gene;Name=AT3G30820;coverage=1.0;sequence_ID=1.0;extra_copy_number=0;copy_num_ID=AT3G30820_0	AT3G30820	0	0	protein_coding	Arabidopsis retrotransposon ORF-1 protein		Arabidopsis retrotransposon ORF-1 protein; CONTAINS InterPro DOMAIN/s: Arabidopsis retrotransposon ORF-1 protein (InterPro:IPR004312); BEST Arabidopsis thaliana protein match is: Arabidopsis retrotransposon ORF-1 protein (TAIR:AT2G14000.1); Has 20 Blast hits to 18 proteins in 5 species: Archae - 0; Bacteria - 0; Metazoa - 0; Fungi - 0; Plants - 18; Viruses - 2; Other Eukaryotes - 0 (source: NCBI …
LRZ	Chr3	12597227	12597801	-	ID=AT3G30840;Note=protein_coding_gene;Name=AT3G30840;coverage=1.0;sequence_ID=1.0;extra_copy_number=0;copy_num_ID=AT3G30840_0	AT3G30840	0	0	protein_coding			unknown protein; Has 1 Blast hits to 1 proteins in 1 species: Archae - 0; Bacteria - 0; Metazoa - 0; Fungi - 0; Plants - 1; Viruses - 0; Other Eukaryotes - 0 (source: NCBI BLink).
LRZ	Chr3	12600167	12602302	+	ID=AT3G30841;Note=protein_coding_gene;Name=AT3G30841;coverage=1.0;sequence_ID=1.0;extra_copy_number=0;copy_num_ID=AT3G30841_0	AT3G30841	3.5	26.9	protein_coding	Cofactor-independent phosphoglycerate mutase		Cofactor-independent phosphoglycerate mutase; FUNCTIONS IN: catalytic activity, metal ion binding; INVOLVED IN: metabolic process; LOCATED IN: cellular_component unknown; CONTAINS InterPro DOMAIN/s: Cofactor-independent phosphoglycerate mutase, archaeal (InterPro:IPR004456), Metalloenzyme (InterPro:IPR006124), Alkaline-phosphatase-like, core domain (InterPro:IPR017850), 2,3-bisphosphoglycerate-in…
LRZ	Chr3	12602734	12609207	-	ID=AT3G30842;Note=protein_coding_gene;Name=AT3G30842;coverage=1.0;sequence_ID=1.0;extra_copy_number=0;copy_num_ID=AT3G30842_0	AT3G30842	0	0.3	protein_coding	pleiotropic drug resistance 10		pleiotropic drug resistance 10 (PDR10); FUNCTIONS IN: nucleoside-triphosphatase activity, ATPase activity, nucleotide binding, ATP binding; INVOLVED IN: drug transmembrane transport; LOCATED IN: membrane; CONTAINS InterPro DOMAIN/s: ATPase, AAA+ type, core (InterPro:IPR003593), ABC transporter-like (InterPro:IPR003439), ABC-2 type transporter (InterPro:IPR013525); BEST Arabidopsis thaliana protei…
LRZ	Chr3	12633212	12633529	-	ID=AT3G30845;Note=protein_coding_gene;Name=AT3G30845;coverage=1.0;sequence_ID=1.0;extra_copy_number=0;copy_num_ID=AT3G30845_0	AT3G30845	0	0	protein_coding			unknown protein; Has 1 Blast hits to 1 proteins in 1 species: Archae - 0; Bacteria - 0; Metazoa - 0; Fungi - 0; Plants - 1; Viruses - 0; Other Eukaryotes - 0 (source: NCBI BLink).
LRZ	Chr3	12638393	12638494	+	ID=AT3G30849;Note=protein_coding_gene;Name=AT3G30849;coverage=1.0;sequence_ID=1.0;extra_copy_number=0;copy_num_ID=AT3G30849_0	AT3G30849	0	0	protein_coding			unknown protein; LOCATED IN: endomembrane system; Has 30201 Blast hits to 17322 proteins in 780 species: Archae - 12; Bacteria - 1396; Metazoa - 17338; Fungi - 3422; Plants - 5037; Viruses - 0; Other Eukaryotes - 2996 (source: NCBI BLink).
LRZ	Chr3	12676000	12676143	+	ID=AT3G31051;Note=protein_coding_gene;Name=AT3G31051;coverage=1.0;sequence_ID=1.0;extra_copy_number=0;copy_num_ID=AT3G31051_0	AT3G31051	0	0	protein_coding			unknown protein; Has 30201 Blast hits to 17322 proteins in 780 species: Archae - 12; Bacteria - 1396; Metazoa - 17338; Fungi - 3422; Plants - 5037; Viruses - 0; Other Eukaryotes - 2996 (source: NCBI BLink).
LRZ	Chr3	12676477	12676599	-	ID=AT3G31068;Note=protein_coding_gene;Name=AT3G31068;coverage=1.0;sequence_ID=1.0;extra_copy_number=0;copy_num_ID=AT3G31068_0	AT3G31068	0	0	protein_coding			unknown protein; Has 30201 Blast hits to 17322 proteins in 780 species: Archae - 12; Bacteria - 1396; Metazoa - 17338; Fungi - 3422; Plants - 5037; Viruses - 0; Other Eukaryotes - 2996 (source: NCBI BLink).
LRZ	Chr3	12711372	12712007	+	ID=AT3G31350;Note=protein_coding_gene;Name=AT3G31350;coverage=1.0;sequence_ID=1.0;extra_copy_number=0;copy_num_ID=AT3G31350_0	AT3G31350	0	0	protein_coding			unknown protein; FUNCTIONS IN: molecular_function unknown; INVOLVED IN: biological_process unknown; LOCATED IN: cellular_component unknown; EXPRESSED IN: fruit; Has 2 Blast hits to 2 proteins in 1 species: Archae - 0; Bacteria - 0; Metazoa - 0; Fungi - 0; Plants - 2; Viruses - 0; Other Eukaryotes - 0 (source: NCBI BLink).
LRZ	Chr3	12778533	12779030	+	ID=AT3G31400;Note=protein_coding_gene;Name=AT3G31400;coverage=1.0;sequence_ID=1.0;extra_copy_number=0;copy_num_ID=AT3G31400_0	AT3G31400	0	0	protein_coding			unknown protein; FUNCTIONS IN: molecular_function unknown; INVOLVED IN: N-terminal protein myristoylation; LOCATED IN: cellular_component unknown; BEST Arabidopsis thaliana protein match is: unknown protein (TAIR:AT3G32120.1); Has 4 Blast hits to 4 proteins in 1 species: Archae - 0; Bacteria - 0; Metazoa - 0; Fungi - 0; Plants - 4; Viruses - 0; Other Eukaryotes - 0 (source: NCBI BLink).
LRZ	Chr3	12780068	12780199	-	ID=AT3G31401;Note=protein_coding_gene;Name=AT3G31401;coverage=1.0;sequence_ID=1.0;extra_copy_number=0;copy_num_ID=AT3G31401_0	AT3G31401	0	0	protein_coding			unknown protein; Has 30201 Blast hits to 17322 proteins in 780 species: Archae - 12; Bacteria - 1396; Metazoa - 17338; Fungi - 3422; Plants - 5037; Viruses - 0; Other Eukaryotes - 2996 (source: NCBI BLink).
LRZ	Chr3	12780480	12783088	-	ID=AT3G31402;Note=protein_coding_gene;Name=AT3G31402;coverage=1.0;sequence_ID=1.0;extra_copy_number=0;copy_num_ID=AT3G31402_0	AT3G31402	0	0	protein_coding	General transcription factor 2-related zinc finger protein		General transcription factor 2-related zinc finger protein; FUNCTIONS IN: molecular_function unknown; INVOLVED IN: biological_process unknown; LOCATED IN: cellular_component unknown; BEST Arabidopsis thaliana protein match is: TTF-type zinc finger protein with HAT dimerisation domain (TAIR:AT2G06541.2); Has 770 Blast hits to 552 proteins in 37 species: Archae - 0; Bacteria - 0; Metazoa - 232; Fun…
LRZ	Chr3	12805412	12806422	-	ID=AT3G31430;Note=protein_coding_gene;Name=AT3G31430;coverage=1.0;sequence_ID=1.0;extra_copy_number=0;copy_num_ID=AT3G31430_0	AT3G31430	0	0	protein_coding			unknown protein; FUNCTIONS IN: molecular_function unknown; INVOLVED IN: biological_process unknown; LOCATED IN: endomembrane system; BEST Arabidopsis thaliana protein match is: unknown protein (TAIR:AT5G18636.1); Has 295 Blast hits to 291 proteins in 12 species: Archae - 0; Bacteria - 0; Metazoa - 0; Fungi - 0; Plants - 295; Viruses - 0; Other Eukaryotes - 0 (source: NCBI BLink).
LRZ	Chr3	12884609	12886960	+	ID=AT3G31900;Note=protein_coding_gene;Name=AT3G31900;coverage=1.0;sequence_ID=1.0;extra_copy_number=0;copy_num_ID=AT3G31900_0	AT3G31900	0	0.2	protein_coding	ATP-dependent helicase family protein		ATP-dependent helicase family protein; FUNCTIONS IN: DNA binding, ATP binding; INVOLVED IN: biological_process unknown; LOCATED IN: cellular_component unknown; CONTAINS InterPro DOMAIN/s: SNF2-related (InterPro:IPR000330); BEST Arabidopsis thaliana protein match is: ATP-dependent helicase family protein (TAIR:AT3G32280.1); Has 189 Blast hits to 187 proteins in 58 species: Archae - 0; Bacteria - 0…
LRZ	Chr3	12917415	12919930	-	ID=AT3G31910;Note=protein_coding_gene;Name=AT3G31910;coverage=1.0;sequence_ID=0.999;extra_copy_number=0;copy_num_ID=AT3G31910_0;low_identity=True	AT3G31910	0	0	protein_coding	Domain of unknown function (DUF1985)		CONTAINS InterPro DOMAIN/s: Domain of unknown function DUF1985 (InterPro:IPR015410); BEST Arabidopsis thaliana protein match is: Ulp1 protease family protein (TAIR:AT5G45570.1); Has 365 Blast hits to 355 proteins in 115 species: Archae - 0; Bacteria - 155; Metazoa - 48; Fungi - 4; Plants - 102; Viruses - 0; Other Eukaryotes - 56 (source: NCBI BLink).
LRZ	Chr3	12959651	12962131	+	ID=AT3G31950;Note=protein_coding_gene;Name=AT3G31950;coverage=1.0;sequence_ID=1.0;extra_copy_number=0;copy_num_ID=AT3G31950_0	AT3G31950	0	0.1	protein_coding			BEST Arabidopsis thaliana protein match is: nucleic acid binding;zinc ion binding (TAIR:AT4G06526.1); Has 13 Blast hits to 13 proteins in 4 species: Archae - 0; Bacteria - 0; Metazoa - 3; Fungi - 0; Plants - 10; Viruses - 0; Other Eukaryotes - 0 (source: NCBI BLink).
LRZ	Chr3	13041891	13044781	-	ID=AT3G32030;Note=protein_coding_gene;Name=AT3G32030;coverage=1.0;sequence_ID=1.0;extra_copy_number=0;copy_num_ID=AT3G32030_0	AT3G32030	0	0.1	protein_coding	Terpenoid cyclases/Protein prenyltransferases superfamily protein		Terpenoid cyclases/Protein prenyltransferases superfamily protein; FUNCTIONS IN: lyase activity, magnesium ion binding; INVOLVED IN: metabolic process; CONTAINS InterPro DOMAIN/s: Terpene synthase, metal-binding domain (InterPro:IPR005630), Terpenoid synthase (InterPro:IPR008949), Terpenoid cylases/protein prenyltransferase alpha-alpha toroid (InterPro:IPR008930), Terpene synthase-like (InterPro:…
LRZ	Chr3	13049664	13049777	-	ID=AT3G32036;Note=protein_coding_gene;Name=AT3G32036;coverage=1.0;sequence_ID=1.0;extra_copy_number=0;copy_num_ID=AT3G32036_0	AT3G32036	0	0	protein_coding			unknown protein; Has 30201 Blast hits to 17322 proteins in 780 species: Archae - 12; Bacteria - 1396; Metazoa - 17338; Fungi - 3422; Plants - 5037; Viruses - 0; Other Eukaryotes - 2996 (source: NCBI BLink).
LRZ	Chr3	13057137	13058473	-	ID=AT3G32040;Note=protein_coding_gene;Name=AT3G32040;coverage=1.0;sequence_ID=1.0;extra_copy_number=0;copy_num_ID=AT3G32040_0	AT3G32040	0	0.7	protein_coding	Terpenoid synthases superfamily protein		Terpenoid synthases superfamily protein; INVOLVED IN: isoprenoid biosynthetic process; EXPRESSED IN: root; CONTAINS InterPro DOMAIN/s: Polyprenyl synthetase-related (InterPro:IPR017446), Terpenoid synthase (InterPro:IPR008949), Polyprenyl synthetase (InterPro:IPR000092); BEST Arabidopsis thaliana protein match is: Terpenoid synthases superfamily protein (TAIR:AT3G29430.1); Has 16611 Blast hits to…
LRZ	Chr3	13070485	13072147	+	ID=AT3G32047;Note=protein_coding_gene;Name=AT3G32047;coverage=1.0;sequence_ID=1.0;extra_copy_number=0;copy_num_ID=AT3G32047_0	AT3G32047	0	0.4	protein_coding	Cytochrome P450 superfamily protein		Cytochrome P450 superfamily protein; FUNCTIONS IN: electron carrier activity, monooxygenase activity, iron ion binding, heme binding; INVOLVED IN: oxidation reduction; LOCATED IN: endomembrane system; CONTAINS InterPro DOMAIN/s: Cytochrome P450 (InterPro:IPR001128), Cytochrome P450, conserved site (InterPro:IPR017972), Cytochrome P450, E-class, group I (InterPro:IPR002401); BEST Arabidopsis thali…
LRZ	Chr3	13077063	13078019	-	ID=AT3G32050;Note=protein_coding_gene;Name=AT3G32050;coverage=1.0;sequence_ID=1.0;extra_copy_number=0;copy_num_ID=AT3G32050_0	AT3G32050	0	0	protein_coding			unknown protein; BEST Arabidopsis thaliana protein match is: unknown protein (TAIR:AT3G14780.1); Has 22 Blast hits to 22 proteins in 2 species: Archae - 0; Bacteria - 0; Metazoa - 0; Fungi - 0; Plants - 22; Viruses - 0; Other Eukaryotes - 0 (source: NCBI BLink).
LRZ	Chr3	13079226	13079390	+	ID=AT3G32052;Note=protein_coding_gene;Name=AT3G32052;coverage=1.0;sequence_ID=1.0;extra_copy_number=0;copy_num_ID=AT3G32052_0	AT3G32052	0	0	protein_coding			unknown protein; Has 30201 Blast hits to 17322 proteins in 780 species: Archae - 12; Bacteria - 1396; Metazoa - 17338; Fungi - 3422; Plants - 5037; Viruses - 0; Other Eukaryotes - 2996 (source: NCBI BLink).
LRZ	Chr3	13088394	13089359	+	ID=AT3G32090;Note=protein_coding_gene;Name=AT3G32090;coverage=1.0;sequence_ID=1.0;extra_copy_number=0;copy_num_ID=AT3G32090_0	AT3G32090	1.6	2	protein_coding	WRKY family transcription factor		WRKY family transcription factor; FUNCTIONS IN: sequence-specific DNA binding, sequence-specific DNA binding transcription factor activity; INVOLVED IN: regulation of transcription; CONTAINS InterPro DOMAIN/s: DNA-binding WRKY (InterPro:IPR003657); BEST Arabidopsis thaliana protein match is: WRKY DNA-binding protein 40 (TAIR:AT1G80840.1); Has 208 Blast hits to 208 proteins in 34 species: Archae -…
LRZ	Chr3	13106409	13106742	+	ID=AT3G32100;Note=protein_coding_gene;Name=AT3G32100;coverage=1.0;sequence_ID=1.0;extra_copy_number=0;copy_num_ID=AT3G32100_0	AT3G32100	0	0	protein_coding			unknown protein; FUNCTIONS IN: molecular_function unknown; INVOLVED IN: biological_process unknown; LOCATED IN: chloroplast; Has 1 Blast hits to 1 proteins in 1 species: Archae - 0; Bacteria - 0; Metazoa - 0; Fungi - 0; Plants - 1; Viruses - 0; Other Eukaryotes - 0 (source: NCBI BLink).
LRZ	Chr3	13133904	13134754	+	ID=AT3G32120;Note=protein_coding_gene;Name=AT3G32120;coverage=1.0;sequence_ID=1.0;extra_copy_number=0;copy_num_ID=AT3G32120_0	AT3G32120	0	0	protein_coding			unknown protein; BEST Arabidopsis thaliana protein match is: unknown protein (TAIR:AT3G31400.1); Has 4 Blast hits to 4 proteins in 1 species: Archae - 0; Bacteria - 0; Metazoa - 0; Fungi - 0; Plants - 4; Viruses - 0; Other Eukaryotes - 0 (source: NCBI BLink).
LRZ	Chr3	13136917	13137603	+	ID=AT3G32130;Note=protein_coding_gene;Name=AT3G32130;coverage=1.0;sequence_ID=1.0;extra_copy_number=0;copy_num_ID=AT3G32130_0	AT3G32130	0	0	protein_coding			FUNCTIONS IN: molecular_function unknown; INVOLVED IN: biological_process unknown; LOCATED IN: endomembrane system; BEST Arabidopsis thaliana protein match is: Ribonuclease H-like superfamily protein (TAIR:AT3G25270.1); Has 95 Blast hits to 95 proteins in 5 species: Archae - 0; Bacteria - 0; Metazoa - 0; Fungi - 0; Plants - 95; Viruses - 0; Other Eukaryotes - 0 (source: NCBI BLink).
LRZ	Chr3	13153065	13154263	+	ID=AT3G32150;Note=protein_coding_gene;Name=AT3G32150;coverage=1.0;sequence_ID=1.0;extra_copy_number=0;copy_num_ID=AT3G32150_0	AT3G32150	0	0	protein_coding			unknown protein; BEST Arabidopsis thaliana protein match is: unknown protein (TAIR:AT3G32190.1); Has 67 Blast hits to 67 proteins in 27 species: Archae - 0; Bacteria - 18; Metazoa - 11; Fungi - 7; Plants - 18; Viruses - 1; Other Eukaryotes - 12 (source: NCBI BLink).
LRZ	Chr3	13154878	13155391	+	ID=AT3G32160;Note=protein_coding_gene;Name=AT3G32160;coverage=1.0;sequence_ID=1.0;extra_copy_number=0;copy_num_ID=AT3G32160_0	AT3G32160	0	0	protein_coding			unknown protein; BEST Arabidopsis thaliana protein match is: unknown protein (TAIR:AT3G43150.1); Has 28 Blast hits to 28 proteins in 2 species: Archae - 0; Bacteria - 0; Metazoa - 0; Fungi - 0; Plants - 28; Viruses - 0; Other Eukaryotes - 0 (source: NCBI BLink).
LRZ	Chr3	13171852	13172226	-	ID=AT3G32180;Note=protein_coding_gene;Name=AT3G32180;coverage=1.0;sequence_ID=1.0;extra_copy_number=0;copy_num_ID=AT3G32180_0	AT3G32180	0	0	protein_coding			unknown protein; BEST Arabidopsis thaliana protein match is: unknown protein (TAIR:AT3G32160.1); Has 37 Blast hits to 25 proteins in 2 species: Archae - 0; Bacteria - 0; Metazoa - 0; Fungi - 0; Plants - 37; Viruses - 0; Other Eukaryotes - 0 (source: NCBI BLink).
LRZ	Chr3	13172717	13173996	-	ID=AT3G32190;Note=protein_coding_gene;Name=AT3G32190;coverage=1.0;sequence_ID=1.0;extra_copy_number=0;copy_num_ID=AT3G32190_0	AT3G32190	0	0	protein_coding			FUNCTIONS IN: molecular_function unknown; INVOLVED IN: biological_process unknown; LOCATED IN: mitochondrion; BEST Arabidopsis thaliana protein match is: myosin heavy chain-related (TAIR:AT5G32590.1); Has 4211 Blast hits to 3490 proteins in 479 species: Archae - 79; Bacteria - 478; Metazoa - 1994; Fungi - 436; Plants - 174; Viruses - 22; Other Eukaryotes - 1028 (source: NCBI BLink).
LRZ	Chr3	13180520	13180966	-	ID=AT3G32200;Note=protein_coding_gene;Name=AT3G32200;coverage=1.0;sequence_ID=1.0;extra_copy_number=0;copy_num_ID=AT3G32200_0	AT3G32200	0	3.6	protein_coding			BEST Arabidopsis thaliana protein match is: myosin heavy chain-related (TAIR:AT5G32590.1); Has 22 Blast hits to 22 proteins in 6 species: Archae - 0; Bacteria - 0; Metazoa - 5; Fungi - 0; Plants - 16; Viruses - 0; Other Eukaryotes - 1 (source: NCBI BLink).
LRZ	Chr3	13228608	13230896	+	ID=AT3G32260;Note=protein_coding_gene;Name=AT3G32260;coverage=1.0;sequence_ID=1.0;extra_copy_number=0;copy_num_ID=AT3G32260_0	AT3G32260	0	0.2	protein_coding	Nucleic acid-binding proteins superfamily		Nucleic acid-binding proteins superfamily; CONTAINS InterPro DOMAIN/s: Nucleic acid-binding, OB-fold-like (InterPro:IPR016027); BEST Arabidopsis thaliana protein match is: Nucleic acid-binding proteins superfamily (TAIR:AT1G36510.1); Has 153 Blast hits to 134 proteins in 9 species: Archae - 0; Bacteria - 0; Metazoa - 0; Fungi - 0; Plants - 153; Viruses - 0; Other Eukaryotes - 0 (source: NCBI BLin…
LRZ	Chr3	13243272	13249594	+	ID=AT3G32280;Note=protein_coding_gene;Name=AT3G32280;coverage=1.0;sequence_ID=1.0;extra_copy_number=0;copy_num_ID=AT3G32280_0	AT3G32280	0	0	protein_coding	ATP-dependent helicase family protein		ATP-dependent helicase family protein; FUNCTIONS IN: DNA binding, ATP binding; INVOLVED IN: biological_process unknown; LOCATED IN: endomembrane system; CONTAINS InterPro DOMAIN/s: Aminotransferase-like, plant mobile domain (InterPro:IPR019557), SNF2-related (InterPro:IPR000330); BEST Arabidopsis thaliana protein match is: ATP-dependent helicase family protein (TAIR:AT3G31900.1); Has 494 Blast hi…
LRZ	Chr3	13285523	13286596	+	ID=AT3G32330;Note=protein_coding_gene;Name=AT3G32330;coverage=1.0;sequence_ID=1.0;extra_copy_number=0;copy_num_ID=AT3G32330_0	AT3G32330	0	0	protein_coding	DNA repair protein-related		DNA repair protein-related; FUNCTIONS IN: DNA binding, ATP binding; INVOLVED IN: biological_process unknown; LOCATED IN: cellular_component unknown; CONTAINS InterPro DOMAIN/s: SNF2-related (InterPro:IPR000330); BEST Arabidopsis thaliana protein match is: ATP-dependent helicase family protein (TAIR:AT3G32280.1); Has 1101 Blast hits to 1099 proteins in 202 species: Archae - 0; Bacteria - 24; Metaz…
LRZ	Chr3	13366437	13370014	-	ID=AT3G32400;Note=protein_coding_gene;Name=AT3G32400;coverage=1.0;sequence_ID=1.0;extra_copy_number=0;copy_num_ID=AT3G32400_0	AT3G32400	0.1	0	protein_coding	Actin-binding FH2/DRF autoregulatory protein		Actin-binding FH2/DRF autoregulatory protein; FUNCTIONS IN: actin binding; INVOLVED IN: cellular component organization, actin cytoskeleton organization; EXPRESSED IN: 20 plant structures; EXPRESSED DURING: 8 growth stages; CONTAINS InterPro DOMAIN/s: Actin-binding FH2/DRF autoregulatory (InterPro:IPR003104), Actin-binding FH2 (InterPro:IPR015425); BEST Arabidopsis thaliana protein match is: Acti…
LRZ	Chr3	13377877	13378575	-	ID=AT3G32410;Note=protein_coding_gene;Name=AT3G32410;coverage=1.0;sequence_ID=0.998;extra_copy_number=0;copy_num_ID=AT3G32410_0;low_identity=True	AT3G32410	0	0	protein_coding			BEST Arabidopsis thaliana protein match is: Actin-binding FH2 (Formin Homology) protein (TAIR:AT2G25050.2); Has 30201 Blast hits to 17322 proteins in 780 species: Archae - 12; Bacteria - 1396; Metazoa - 17338; Fungi - 3422; Plants - 5037; Viruses - 0; Other Eukaryotes - 2996 (source: NCBI BLink).
LRZ	Chr3	13434215	13434472	-	ID=AT3G32905;Note=protein_coding_gene;Name=AT3G32905;coverage=1.0;sequence_ID=1.0;extra_copy_number=0;copy_num_ID=AT3G32905_0	AT3G32905	0	0	protein_coding			unknown protein; Has 30201 Blast hits to 17322 proteins in 780 species: Archae - 12; Bacteria - 1396; Metazoa - 17338; Fungi - 3422; Plants - 5037; Viruses - 0; Other Eukaryotes - 2996 (source: NCBI BLink).
LRZ	Chr3	13435083	13436011	+	ID=AT3G32896;Note=protein_coding_gene;Name=AT3G32896;coverage=1.0;sequence_ID=1.0;extra_copy_number=0;copy_num_ID=AT3G32896_0	AT3G32896	0	0	protein_coding			unknown protein; FUNCTIONS IN: molecular_function unknown; INVOLVED IN: biological_process unknown; LOCATED IN: mitochondrion; Has 10 Blast hits to 10 proteins in 2 species: Archae - 0; Bacteria - 0; Metazoa - 0; Fungi - 0; Plants - 10; Viruses - 0; Other Eukaryotes - 0 (source: NCBI BLink).
LRZ	Chr3	13461616	13462985	-	ID=AT3G32904;Note=protein_coding_gene;Name=AT3G32904;coverage=1.0;sequence_ID=1.0;extra_copy_number=0;copy_num_ID=AT3G32904_0	AT3G32904	0	0	protein_coding			unknown protein; FUNCTIONS IN: molecular_function unknown; INVOLVED IN: N-terminal protein myristoylation; LOCATED IN: cellular_component unknown; BEST Arabidopsis thaliana protein match is: unknown protein (TAIR:AT3G30520.1); Has 249 Blast hits to 117 proteins in 25 species: Archae - 0; Bacteria - 16; Metazoa - 73; Fungi - 5; Plants - 112; Viruses - 0; Other Eukaryotes - 43 (source: NCBI BLink).
LRZ	Chr3	13495474	13498963	-	ID=AT3G32920;Note=protein_coding_gene;Name=AT3G32920;coverage=1.0;sequence_ID=1.0;extra_copy_number=0;copy_num_ID=AT3G32920_0	AT3G32920	0.3	3.5	protein_coding	P-loop containing nucleoside triphosphate hydrolases superfamily protein		P-loop containing nucleoside triphosphate hydrolases superfamily protein; FUNCTIONS IN: in 6 functions; INVOLVED IN: DNA repair, SOS response, DNA recombination, DNA metabolic process; LOCATED IN: cellular_component unknown; EXPRESSED IN: male gametophyte, pollen tube; EXPRESSED DURING: L mature pollen stage, M germinated pollen stage; CONTAINS InterPro DOMAIN/s: DNA recombination/repair protein …
LRZ	Chr3	13499698	13501029	+	ID=AT3G32930;Note=protein_coding_gene;Name=AT3G32930;coverage=1.0;sequence_ID=1.0;extra_copy_number=0;copy_num_ID=AT3G32930_0	AT3G32930	76.1	2.2	protein_coding			unknown protein; FUNCTIONS IN: molecular_function unknown; INVOLVED IN: biological_process unknown; LOCATED IN: chloroplast envelope; EXPRESSED IN: 22 plant structures; EXPRESSED DURING: 13 growth stages; Has 57 Blast hits to 57 proteins in 11 species: Archae - 0; Bacteria - 0; Metazoa - 0; Fungi - 0; Plants - 57; Viruses - 0; Other Eukaryotes - 0 (source: NCBI BLink).
LRZ	Chr3	16505719	16508388	-	ID=AT3G42060;Note=protein_coding_gene;Name=AT3G42060;coverage=1.0;sequence_ID=1.0;extra_copy_number=0;copy_num_ID=AT3G42060_0	AT3G42060	0	0	protein_coding	myosin heavy chain-related		myosin heavy chain-related; BEST Arabidopsis thaliana protein match is: myosin heavy chain-related (TAIR:AT2G15420.1); Has 60 Blast hits to 60 proteins in 5 species: Archae - 0; Bacteria - 0; Metazoa - 0; Fungi - 1; Plants - 59; Viruses - 0; Other Eukaryotes - 0 (source: NCBI BLink).
LRZ	Chr3	16552360	16553002	-	ID=AT3G42130;Note=protein_coding_gene;Name=AT3G42130;coverage=1.0;sequence_ID=1.0;extra_copy_number=0;copy_num_ID=AT3G42130_0	AT3G42130	0	0	protein_coding	glycine-rich protein		glycine-rich protein; Has 7285 Blast hits to 2812 proteins in 355 species: Archae - 0; Bacteria - 809; Metazoa - 3330; Fungi - 364; Plants - 2055; Viruses - 51; Other Eukaryotes - 676 (source: NCBI BLink).
LRZ	Chr3	16556179	16557137	-	ID=AT3G42140;Note=protein_coding_gene;Name=AT3G42140;coverage=1.0;sequence_ID=1.0;extra_copy_number=0;copy_num_ID=AT3G42140_0	AT3G42140	0	0	protein_coding	zinc ion binding;nucleic acid binding		zinc ion binding;nucleic acid binding; FUNCTIONS IN: zinc ion binding, nucleic acid binding; INVOLVED IN: biological_process unknown; LOCATED IN: cellular_component unknown; EXPRESSED IN: shoot apex, petal, flower, stamen; EXPRESSED DURING: 4 anthesis, petal differentiation and expansion stage; CONTAINS InterPro DOMAIN/s: Zinc finger, CCHC-type (InterPro:IPR001878); BEST Arabidopsis thaliana prot…
LRZ	Chr3	16562182	16562289	-	ID=AT3G42148;Note=protein_coding_gene;Name=AT3G42148;coverage=1.0;sequence_ID=1.0;extra_copy_number=0;copy_num_ID=AT3G42148_0	AT3G42148	0	0	protein_coding			unknown protein; BEST Arabidopsis thaliana protein match is: unknown protein (TAIR:AT4G04078.1); Has 30201 Blast hits to 17322 proteins in 780 species: Archae - 12; Bacteria - 1396; Metazoa - 17338; Fungi - 3422; Plants - 5037; Viruses - 0; Other Eukaryotes - 2996 (source: NCBI BLink).
LRZ	Chr3	16563434	16565758	+	ID=AT3G42150;Note=protein_coding_gene;Name=AT3G42150;coverage=1.0;sequence_ID=1.0;extra_copy_number=0;copy_num_ID=AT3G42150_0	AT3G42150	25.1	59.2	protein_coding			unknown protein; FUNCTIONS IN: molecular_function unknown; INVOLVED IN: biological_process unknown; LOCATED IN: endomembrane system; EXPRESSED IN: male gametophyte, pollen tube; EXPRESSED DURING: L mature pollen stage, M germinated pollen stage; BEST Arabidopsis thaliana protein match is: unknown protein (TAIR:AT1G21930.1); Has 42 Blast hits to 42 proteins in 13 species: Archae - 0; Bacteria - 0;…
LRZ	Chr3	16566415	16567618	-	ID=AT3G42155;Note=protein_coding_gene;Name=AT3G42155;coverage=1.0;sequence_ID=1.0;extra_copy_number=0;copy_num_ID=AT3G42155_0	AT3G42155	0	0	protein_coding	glycosyl hydrolase family 9 protein		glycosyl hydrolase family 9 protein; FUNCTIONS IN: hydrolase activity, hydrolyzing O-glycosyl compounds, catalytic activity; INVOLVED IN: carbohydrate metabolic process; LOCATED IN: cellular_component unknown; CONTAINS InterPro DOMAIN/s: Six-hairpin glycosidase (InterPro:IPR012341), Six-hairpin glycosidase-like (InterPro:IPR008928), Glycoside hydrolase, family 9 (InterPro:IPR001701); BEST Arabido…
LRZ	Chr3	16568703	16569754	+	ID=AT3G42160;Note=protein_coding_gene;Name=AT3G42160;coverage=1.0;sequence_ID=1.0;extra_copy_number=0;copy_num_ID=AT3G42160_0	AT3G42160	0	0	protein_coding	Pectin lyase-like superfamily protein		Pectin lyase-like superfamily protein; FUNCTIONS IN: pectinesterase activity; INVOLVED IN: cell wall modification; LOCATED IN: cell wall; CONTAINS InterPro DOMAIN/s: Pectinesterase, catalytic (InterPro:IPR000070); BEST Arabidopsis thaliana protein match is: Pectin lyase-like superfamily protein (TAIR:AT1G11370.1); Has 420 Blast hits to 420 proteins in 38 species: Archae - 0; Bacteria - 0; Metazoa…
LRZ	Chr3	16575072	16578189	+	ID=AT3G42170;Note=protein_coding_gene;Name=AT3G42170;coverage=1.0;sequence_ID=1.0;extra_copy_number=0;copy_num_ID=AT3G42170_0	AT3G42170	17.7	19.9	protein_coding	BED zinc finger ;hAT family dimerisation domain	transposase-like gene with conserved domains from the family of hAT transposases that includes hobo from Drosophila melanogaster, Activator (Ac) from maize, and Tam3 from snapdragon but lacks several amino acids known to be essential for Ac transposition5. The DAYSLEEPER gene lacks 8 bp duplications and TIRs (a common feature of transcriptionally silent hAT transposases), however, DAYSLEEPER expr…	BED zinc finger ;hAT family dimerisation domain; CONTAINS InterPro DOMAIN/s: HAT dimerisation (InterPro:IPR008906), Zinc finger, BED-type predicted (InterPro:IPR003656); BEST Arabidopsis thaliana protein match is: BED zinc finger ;hAT family dimerisation domain (TAIR:AT1G18560.1); Has 1233 Blast hits to 1128 proteins in 97 species: Archae - 0; Bacteria - 4; Metazoa - 232; Fungi - 219; Plants - 75…
LRZ	Chr3	16578394	16582796	-	ID=AT3G42180;Note=protein_coding_gene;Name=AT3G42180;coverage=1.0;sequence_ID=1.0;extra_copy_number=0;copy_num_ID=AT3G42180_0	AT3G42180	0	0.2	protein_coding	Exostosin family protein		Exostosin family protein; FUNCTIONS IN: transferase activity, transferring glycosyl groups, catalytic activity; INVOLVED IN: biological_process unknown; LOCATED IN: endomembrane system, membrane; CONTAINS InterPro DOMAIN/s: Exostosin-like (InterPro:IPR004263); BEST Arabidopsis thaliana protein match is: xylogalacturonan deficient 1 (TAIR:AT5G33290.1); Has 1473 Blast hits to 1466 proteins in 119 s…
LRZ	Chr3	16713938	16715618	+	ID=AT3G42310;Note=protein_coding_gene;Name=AT3G42310;coverage=1.0;sequence_ID=1.0;extra_copy_number=0;copy_num_ID=AT3G42310_0	AT3G42310	0	0	protein_coding			unknown protein; Has 66 Blast hits to 66 proteins in 13 species: Archae - 0; Bacteria - 0; Metazoa - 12; Fungi - 0; Plants - 18; Viruses - 31; Other Eukaryotes - 5 (source: NCBI BLink).
LRZ	Chr3	16757730	16758037	+	ID=AT3G42380;Note=protein_coding_gene;Name=AT3G42380;coverage=1.0;sequence_ID=1.0;extra_copy_number=0;copy_num_ID=AT3G42380_0	AT3G42380	0	0	protein_coding			unknown protein; Has 1 Blast hits to 1 proteins in 1 species: Archae - 0; Bacteria - 0; Metazoa - 0; Fungi - 0; Plants - 1; Viruses - 0; Other Eukaryotes - 0 (source: NCBI BLink).
LRZ	Chr3	16763620	16763880	+	ID=AT3G42385;Note=protein_coding_gene;Name=AT3G42385;coverage=1.0;sequence_ID=1.0;extra_copy_number=0;copy_num_ID=AT3G42385_0	AT3G42385	0	0	protein_coding			unknown protein; Has 30201 Blast hits to 17322 proteins in 780 species: Archae - 12; Bacteria - 1396; Metazoa - 17338; Fungi - 3422; Plants - 5037; Viruses - 0; Other Eukaryotes - 2996 (source: NCBI BLink).
LRZ	Chr3	16772103	16772549	-	ID=AT3G42390;Note=protein_coding_gene;Name=AT3G42390;coverage=1.0;sequence_ID=1.0;extra_copy_number=0;copy_num_ID=AT3G42390_0	AT3G42390	0	0	protein_coding			unknown protein; Has 1 Blast hits to 1 proteins in 1 species: Archae - 0; Bacteria - 0; Metazoa - 0; Fungi - 0; Plants - 1; Viruses - 0; Other Eukaryotes - 0 (source: NCBI BLink).
LRZ	Chr3	16861201	16862054	+	ID=AT3G42473;Note=protein_coding_gene;Name=AT3G42473;coverage=1.0;sequence_ID=1.0;extra_copy_number=0;copy_num_ID=AT3G42473_0	AT3G42473	0	0	protein_coding	low-molecular-weight cysteine-rich 47	Encodes a member of a family of small,secreted, cysteine rich protein with sequence similarity to the PCP (pollen coat protein) gene family.	low-molecular-weight cysteine-rich 47 (LCR47); LOCATED IN: endomembrane system; BEST Arabidopsis thaliana protein match is: Protein of unknown function (PD694200) (TAIR:AT2G24693.1); Has 30201 Blast hits to 17322 proteins in 780 species: Archae - 12; Bacteria - 1396; Metazoa - 17338; Fungi - 3422; Plants - 5037; Viruses - 0; Other Eukaryotes - 2996 (source: NCBI BLink).
LRZ	Chr3	16863785	16863907	-	ID=AT3G42475;Note=protein_coding_gene;Name=AT3G42475;coverage=1.0;sequence_ID=1.0;extra_copy_number=0;copy_num_ID=AT3G42475_0	AT3G42475	0	0	protein_coding			unknown protein; Has 30201 Blast hits to 17322 proteins in 780 species: Archae - 12; Bacteria - 1396; Metazoa - 17338; Fungi - 3422; Plants - 5037; Viruses - 0; Other Eukaryotes - 2996 (source: NCBI BLink).
LRZ	Chr3	16919807	16923214	-	ID=AT3G42550;Note=protein_coding_gene;Name=AT3G42550;coverage=1.0;sequence_ID=1.0;extra_copy_number=0;copy_num_ID=AT3G42550_0	AT3G42550	0	0	protein_coding	Eukaryotic aspartyl protease family protein		Eukaryotic aspartyl protease family protein; FUNCTIONS IN: aspartic-type endopeptidase activity; INVOLVED IN: proteolysis; LOCATED IN: endomembrane system; CONTAINS InterPro DOMAIN/s: Peptidase aspartic, catalytic (InterPro:IPR009007), Peptidase aspartic (InterPro:IPR021109), Peptidase A1 (InterPro:IPR001461); BEST Arabidopsis thaliana protein match is: Eukaryotic aspartyl protease family protein…
LRZ	Chr3	16934345	16934841	+	ID=AT3G42560;Note=protein_coding_gene;Name=AT3G42560;coverage=1.0;sequence_ID=0.996;extra_copy_number=0;copy_num_ID=AT3G42560_0;low_identity=True	AT3G42560	0	0	protein_coding	Pentatricopeptide repeat (PPR) superfamily protein		Pentatricopeptide repeat (PPR) superfamily protein; BEST Arabidopsis thaliana protein match is: Tetratricopeptide repeat (TPR)-like superfamily protein (TAIR:AT5G36300.1); Has 48 Blast hits to 48 proteins in 12 species: Archae - 0; Bacteria - 0; Metazoa - 0; Fungi - 0; Plants - 48; Viruses - 0; Other Eukaryotes - 0 (source: NCBI BLink).
LRZ	Chr3	16937132	16937491	-	ID=AT3G42565;Note=protein_coding_gene;Name=AT3G42565;coverage=1.0;sequence_ID=1.0;extra_copy_number=0;copy_num_ID=AT3G42565_0	AT3G42565	0	0	protein_coding	ECA1 gametogenesis related family protein	Encodes a ECA1 gametogenesis related family protein	ECA1 gametogenesis related family protein; LOCATED IN: endomembrane system; CONTAINS InterPro DOMAIN/s: Protein of unknown function DUF1278 (InterPro:IPR010701); BEST Arabidopsis thaliana protein match is: ECA1 gametogenesis related family protein (TAIR:AT5G36370.1); Has 128 Blast hits to 120 proteins in 4 species: Archae - 0; Bacteria - 0; Metazoa - 0; Fungi - 0; Plants - 128; Viruses - 0; Other…
LRZ	Chr3	16943139	16944428	+	ID=AT3G42570;Note=protein_coding_gene;Name=AT3G42570;coverage=1.0;sequence_ID=1.0;extra_copy_number=0;copy_num_ID=AT3G42570_0	AT3G42570	0	0	protein_coding	peroxidase family protein		peroxidase family protein; FUNCTIONS IN: peroxidase activity, heme binding; INVOLVED IN: oxidation reduction, response to oxidative stress; LOCATED IN: cellular_component unknown; CONTAINS InterPro DOMAIN/s: Haem peroxidase (InterPro:IPR010255), Plant peroxidase (InterPro:IPR000823), Haem peroxidase, plant/fungal/bacterial (InterPro:IPR002016); BEST Arabidopsis thaliana protein match is: Peroxida…
LRZ	Chr3	16974816	16974953	-	ID=AT3G42628;Note=protein_coding_gene;Name=AT3G42628;coverage=1.0;sequence_ID=1.0;extra_copy_number=0;copy_num_ID=AT3G42628_0	AT3G42628	0	0	protein_coding	phosphoenolpyruvate carboxylase-related / PEP carboxylase-related		phosphoenolpyruvate carboxylase-related / PEP carboxylase-related; LOCATED IN: cytosol; EXPRESSED IN: cultured cell; BEST Arabidopsis thaliana protein match is: phosphoenolpyruvate carboxylase 2 (TAIR:AT2G42600.1); Has 248 Blast hits to 248 proteins in 69 species: Archae - 0; Bacteria - 1; Metazoa - 0; Fungi - 0; Plants - 247; Viruses - 0; Other Eukaryotes - 0 (source: NCBI BLink).
LRZ	Chr3	16976331	16977938	+	ID=AT3G42630;Note=protein_coding_gene;Name=AT3G42630;coverage=1.0;sequence_ID=1.0;extra_copy_number=0;copy_num_ID=AT3G42630_0	AT3G42630	15.9	22.7	protein_coding	Pentatricopeptide repeat (PPR) superfamily protein		Pentatricopeptide repeat (PPR) superfamily protein; LOCATED IN: chloroplast; EXPRESSED IN: 22 plant structures; EXPRESSED DURING: 13 growth stages; CONTAINS InterPro DOMAIN/s: Pentatricopeptide repeat (InterPro:IPR002885); BEST Arabidopsis thaliana protein match is: Pentatricopeptide repeat (PPR) superfamily protein (TAIR:AT4G14190.1); Has 5690 Blast hits to 3414 proteins in 108 species: Archae -…
LRZ	Chr3	16978390	16982291	+	ID=AT3G42640;Note=protein_coding_gene;Name=AT3G42640;coverage=1.0;sequence_ID=1.0;extra_copy_number=0;copy_num_ID=AT3G42640_0	AT3G42640	10.9	16	protein_coding	H(+)-ATPase 8		H(+)-ATPase 8 (HA8); FUNCTIONS IN: ATPase activity; INVOLVED IN: cation transport, metabolic process, ATP biosynthetic process; LOCATED IN: plasma membrane, membrane; EXPRESSED IN: 23 plant structures; EXPRESSED DURING: 12 growth stages; CONTAINS InterPro DOMAIN/s: ATPase, P-type, ATPase-associated domain (InterPro:IPR008250), ATPase, P-type cation-transporter, N-terminal (InterPro:IPR004014), Ha…
LRZ	Chr3	17005363	17009784	+	ID=AT3G42660;Note=protein_coding_gene;Name=AT3G42660;coverage=1.0;sequence_ID=1.0;extra_copy_number=0;copy_num_ID=AT3G42660_0	AT3G42660	7.5	65.4	protein_coding	transducin family protein / WD-40 repeat family protein		transducin family protein / WD-40 repeat family protein; CONTAINS InterPro DOMAIN/s: WD40 repeat 2 (InterPro:IPR019782), WD40 repeat, conserved site (InterPro:IPR019775), WD40 repeat (InterPro:IPR001680), WD40 repeat-like-containing domain (InterPro:IPR011046), Protein of unknown function DUF3639 (InterPro:IPR022100), WD40-repeat-containing domain (InterPro:IPR017986), WD40/YVTN repeat-like-conta…
LRZ	Chr3	17009881	17014168	-	ID=AT3G42670;Note=protein_coding_gene;Name=AT3G42670;coverage=1.0;sequence_ID=1.0;extra_copy_number=0;copy_num_ID=AT3G42670_0	AT3G42670	2.3	2.4	protein_coding	chromatin remodeling 38	Encodes a nuclear localized SNF domain containing protein involved in RNA silencing. Mutants were identified in a screen for defects in the spread of RNA silencing. CLSY1 may affect production of dsRNA from the locus to be silenced.	chromatin remodeling 38 (CHR38); FUNCTIONS IN: helicase activity, DNA binding, ATP binding, nucleic acid binding; INVOLVED IN: gene silencing by RNA; LOCATED IN: nucleolus; EXPRESSED IN: 13 plant structures; EXPRESSED DURING: 6 growth stages; CONTAINS InterPro DOMAIN/s: DEAD-like helicase, N-terminal (InterPro:IPR014001), DNA/RNA helicase, C-terminal (InterPro:IPR001650), Helicase, superfamily 1/…
LRZ	Chr3	17041827	17041946	+	ID=AT3G42728;Note=protein_coding_gene;Name=AT3G42728;coverage=1.0;sequence_ID=1.0;extra_copy_number=0;copy_num_ID=AT3G42728_0	AT3G42728	0	0	protein_coding			unknown protein; Has 30201 Blast hits to 17322 proteins in 780 species: Archae - 12; Bacteria - 1396; Metazoa - 17338; Fungi - 3422; Plants - 5037; Viruses - 0; Other Eukaryotes - 2996 (source: NCBI BLink).
LRZ	Chr3	17092477	17095274	-	ID=AT3G42723;Note=protein_coding_gene;Name=AT3G42723;coverage=1.0;sequence_ID=1.0;extra_copy_number=0;copy_num_ID=AT3G42723_0	AT3G42723	0	0	protein_coding	aminoacyl-tRNA ligases;ATP binding;nucleotide binding		aminoacyl-tRNA ligases;ATP binding;nucleotide binding; FUNCTIONS IN: nucleotide binding, aminoacyl-tRNA ligase activity, ATP binding; INVOLVED IN: translation, tRNA aminoacylation for protein translation; LOCATED IN: cytoplasm; CONTAINS InterPro DOMAIN/s: Aminoacyl-tRNA synthetase, class II (D/K/N)-like (InterPro:IPR018150), Retrotransposon gag protein (InterPro:IPR005162); BEST Arabidopsis thali…
LRZ	Chr3	17096984	17097791	-	ID=AT3G42725;Note=protein_coding_gene;Name=AT3G42725;coverage=1.0;sequence_ID=1.0;extra_copy_number=0;copy_num_ID=AT3G42725_0	AT3G42725	0.2	0	protein_coding	Putative membrane lipoprotein		Putative membrane lipoprotein; FUNCTIONS IN: molecular_function unknown; INVOLVED IN: biological_process unknown; LOCATED IN: endomembrane system; EXPRESSED IN: 22 plant structures; EXPRESSED DURING: 13 growth stages; Has 18 Blast hits to 18 proteins in 9 species: Archae - 0; Bacteria - 0; Metazoa - 0; Fungi - 0; Plants - 18; Viruses - 0; Other Eukaryotes - 0 (source: NCBI BLink).
LRZ	Chr3	17121205	17124166	+	ID=AT3G42770;Note=protein_coding_gene;Name=AT3G42770;coverage=1.0;sequence_ID=1.0;extra_copy_number=0;copy_num_ID=AT3G42770_0	AT3G42770	0	0.3	protein_coding	F-box/RNI-like/FBD-like domains-containing protein		F-box/RNI-like/FBD-like domains-containing protein; CONTAINS InterPro DOMAIN/s: F-box domain, cyclin-like (InterPro:IPR001810), F-box domain, Skp2-like (InterPro:IPR022364), FBD-like (InterPro:IPR006566), Leucine-rich repeat 2 (InterPro:IPR013101); BEST Arabidopsis thaliana protein match is: F-box/RNI-like superfamily protein (TAIR:AT3G44060.1); Has 1936 Blast hits to 1850 proteins in 27 species:…
LRZ	Chr3	17125296	17125826	+	ID=AT3G42780;Note=protein_coding_gene;Name=AT3G42780;coverage=1.0;sequence_ID=1.0;extra_copy_number=0;copy_num_ID=AT3G42780_0	AT3G42780	0	0	protein_coding			unknown protein; BEST Arabidopsis thaliana protein match is: unknown protein (TAIR:AT3G09130.1); Has 5 Blast hits to 5 proteins in 2 species: Archae - 0; Bacteria - 0; Metazoa - 0; Fungi - 0; Plants - 5; Viruses - 0; Other Eukaryotes - 0 (source: NCBI BLink).
LRZ	Chr3	17130559	17131338	+	ID=AT3G42786;Note=protein_coding_gene;Name=AT3G42786;coverage=1.0;sequence_ID=1.0;extra_copy_number=0;copy_num_ID=AT3G42786_0	AT3G42786	0	0	protein_coding			unknown protein; BEST Arabidopsis thaliana protein match is: unknown protein (TAIR:AT3G09130.1); Has 5 Blast hits to 5 proteins in 2 species: Archae - 0; Bacteria - 0; Metazoa - 0; Fungi - 0; Plants - 5; Viruses - 0; Other Eukaryotes - 0 (source: NCBI BLink).
LRZ	Chr3	17132041	17133864	-	ID=AT3G42790;Note=protein_coding_gene;Name=AT3G42790;coverage=1.0;sequence_ID=1.0;extra_copy_number=0;copy_num_ID=AT3G42790_0	AT3G42790	55.2	109.5	protein_coding	alfin-like 3	AL3 encodes a member of the Alfin-Like family of nuclear-localized PhD domain containing homeodomain proteins. Binds to H3K4 di or trimethylated DNA.	alfin-like 3 (AL3); CONTAINS InterPro DOMAIN/s: Zinc finger, PHD-type, conserved site (InterPro:IPR019786), Zinc finger, PHD-type (InterPro:IPR001965), Protein of unknown function DUF3594 (InterPro:IPR021998), Zinc finger, FYVE/PHD-type (InterPro:IPR011011), Zinc finger, PHD-finger (InterPro:IPR019787); BEST Arabidopsis thaliana protein match is: alfin-like 5 (TAIR:AT5G20510.1); Has 1689 Blast hi…
LRZ	Chr3	17159313	17161118	+	ID=AT3G42800;Note=protein_coding_gene;Name=AT3G42800;coverage=1.0;sequence_ID=1.0;extra_copy_number=0;copy_num_ID=AT3G42800_0	AT3G42800	1.5	0	protein_coding			unknown protein; BEST Arabidopsis thaliana protein match is: unknown protein (TAIR:AT1G54200.1); Has 853 Blast hits to 340 proteins in 98 species: Archae - 0; Bacteria - 94; Metazoa - 145; Fungi - 62; Plants - 95; Viruses - 0; Other Eukaryotes - 457 (source: NCBI BLink).
LRZ	Chr3	17183797	17184761	-	ID=AT3G42830;Note=protein_coding_gene;Name=AT3G42830;coverage=1.0;sequence_ID=1.0;extra_copy_number=0;copy_num_ID=AT3G42830_0	AT3G42830	0	0	protein_coding	RING/U-box superfamily protein		RING/U-box superfamily protein; CONTAINS InterPro DOMAIN/s: Zinc finger, RING-type (InterPro:IPR001841); BEST Arabidopsis thaliana protein match is: RING-box 1 (TAIR:AT5G20570.1); Has 1105 Blast hits to 1103 proteins in 231 species: Archae - 0; Bacteria - 0; Metazoa - 490; Fungi - 231; Plants - 178; Viruses - 3; Other Eukaryotes - 203 (source: NCBI BLink).
LRZ	Chr3	17194197	17199374	-	ID=AT3G42850;Note=protein_coding_gene;Name=AT3G42850;coverage=1.0;sequence_ID=1.0;extra_copy_number=0;copy_num_ID=AT3G42850_0	AT3G42850	0.1	1.2	protein_coding	Mevalonate/galactokinase family protein		Mevalonate/galactokinase family protein; FUNCTIONS IN: kinase activity, phosphotransferase activity, alcohol group as acceptor, galactokinase activity, ATP binding; INVOLVED IN: metabolic process, phosphorylation; LOCATED IN: cytoplasm; EXPRESSED IN: 6 plant structures; EXPRESSED DURING: 4 anthesis, petal differentiation and expansion stage; CONTAINS InterPro DOMAIN/s: GHMP kinase (InterPro:IPR00…
LRZ	Chr3	17200271	17202250	-	ID=AT3G42860;Note=protein_coding_gene;Name=AT3G42860;coverage=1.0;sequence_ID=1.0;extra_copy_number=0;copy_num_ID=AT3G42860_0	AT3G42860	1.7	44.7	protein_coding	zinc knuckle (CCHC-type) family protein		zinc knuckle (CCHC-type) family protein; FUNCTIONS IN: zinc ion binding, nucleic acid binding; INVOLVED IN: biological_process unknown; LOCATED IN: cellular_component unknown; EXPRESSED IN: shoot apex, embryo, flower, seed; EXPRESSED DURING: petal differentiation and expansion stage, E expanded cotyledon stage, D bilateral stage; CONTAINS InterPro DOMAIN/s: Zinc finger, CCHC-type (InterPro:IPR001…
LRZ	Chr3	17203539	17205362	+	ID=AT3G42870;Note=protein_coding_gene;Name=AT3G42870;coverage=1.0;sequence_ID=1.0;extra_copy_number=0;copy_num_ID=AT3G42870_0	AT3G42870	0	0	protein_coding			unknown protein; BEST Arabidopsis thaliana protein match is: unknown protein (TAIR:AT3G30520.1); Has 47 Blast hits to 47 proteins in 2 species: Archae - 0; Bacteria - 0; Metazoa - 0; Fungi - 0; Plants - 47; Viruses - 0; Other Eukaryotes - 0 (source: NCBI BLink).
LRZ	Chr3	17208670	17210660	+	ID=AT3G42880;Note=protein_coding_gene;Name=AT3G42880;coverage=1.0;sequence_ID=1.0;extra_copy_number=0;copy_num_ID=AT3G42880_0	AT3G42880	0.2	0.2	protein_coding	Leucine-rich repeat protein kinase family protein		Leucine-rich repeat protein kinase family protein; FUNCTIONS IN: protein serine/threonine kinase activity, kinase activity, ATP binding; INVOLVED IN: transmembrane receptor protein tyrosine kinase signaling pathway, protein amino acid phosphorylation; LOCATED IN: endomembrane system; EXPRESSED IN: male gametophyte, flower, pollen tube; EXPRESSED DURING: L mature pollen stage, M germinated pollen …
LRZ	Chr3	17260698	17261279	+	ID=AT3G42940;Note=protein_coding_gene;Name=AT3G42940;coverage=1.0;sequence_ID=1.0;extra_copy_number=0;copy_num_ID=AT3G42940_0	AT3G42940	0	0	protein_coding			BEST Arabidopsis thaliana protein match is: Zinc finger, C3HC4 type (RING finger) family protein (TAIR:AT2G24480.1); Has 66 Blast hits to 66 proteins in 3 species: Archae - 0; Bacteria - 0; Metazoa - 0; Fungi - 0; Plants - 66; Viruses - 0; Other Eukaryotes - 0 (source: NCBI BLink).
LRZ	Chr3	17269228	17272159	+	ID=AT3G42950;Note=protein_coding_gene;Name=AT3G42950;coverage=1.0;sequence_ID=1.0;extra_copy_number=0;copy_num_ID=AT3G42950_0	AT3G42950	4.1	17.9	protein_coding	Pectin lyase-like superfamily protein		Pectin lyase-like superfamily protein; FUNCTIONS IN: polygalacturonase activity; INVOLVED IN: carbohydrate metabolic process; LOCATED IN: endomembrane system; EXPRESSED IN: 18 plant structures; EXPRESSED DURING: 8 growth stages; CONTAINS InterPro DOMAIN/s: Pectin lyase fold/virulence factor (InterPro:IPR011050), Glycoside hydrolase, family 28 (InterPro:IPR000743), Pectin lyase fold (InterPro:IPR0…
LRZ	Chr3	17272783	17273773	-	ID=AT3G42960;Note=protein_coding_gene;Name=AT3G42960;coverage=1.0;sequence_ID=1.0;extra_copy_number=0;copy_num_ID=AT3G42960_0	AT3G42960	0	3.3	protein_coding	TAPETUM 1	Arabidopsis homolog of TASSELSEED2. Expressed specifically in tapetal cells.	TAPETUM 1 (ATA1); FUNCTIONS IN: oxidoreductase activity, binding, catalytic activity; INVOLVED IN: flower development; LOCATED IN: cellular_component unknown; EXPRESSED IN: 6 plant structures; EXPRESSED DURING: petal differentiation and expansion stage, E expanded cotyledon stage; CONTAINS InterPro DOMAIN/s: NAD(P)-binding domain (InterPro:IPR016040), Glucose/ribitol dehydrogenase (InterPro:IPR00…
LRZ	Chr3	17278895	17279232	+	ID=AT3G42970;Note=protein_coding_gene;Name=AT3G42970;coverage=1.0;sequence_ID=1.0;extra_copy_number=0;copy_num_ID=AT3G42970_0	AT3G42970	0	0	protein_coding			unknown protein; Has 3 Blast hits to 3 proteins in 1 species: Archae - 0; Bacteria - 0; Metazoa - 0; Fungi - 0; Plants - 3; Viruses - 0; Other Eukaryotes - 0 (source: NCBI BLink).
LRZ	Chr3	17284441	17285239	+	ID=AT3G42990;Note=protein_coding_gene;Name=AT3G42990;coverage=1.0;sequence_ID=1.0;extra_copy_number=0;copy_num_ID=AT3G42990_0	AT3G42990	0	0	protein_coding			unknown protein; Has 1 Blast hits to 1 proteins in 1 species: Archae - 0; Bacteria - 0; Metazoa - 0; Fungi - 0; Plants - 1; Viruses - 0; Other Eukaryotes - 0 (source: NCBI BLink).
LRZ	Chr3	17329927	17331308	-	ID=AT3G43083;Note=protein_coding_gene;Name=AT3G43083;coverage=1.0;sequence_ID=1.0;extra_copy_number=0;copy_num_ID=AT3G43083_0	AT3G43083	0	0	protein_coding	low-molecular-weight cysteine-rich 33	Encodes a member of a family of small,secreted, cysteine rich protein with sequence similarity to the PCP (pollen coat protein) gene family.	low-molecular-weight cysteine-rich 33 (LCR33); LOCATED IN: endomembrane system; CONTAINS InterPro DOMAIN/s: S locus-related glycoprotein 1 binding pollen coat (InterPro:IPR010851); BEST Arabidopsis thaliana protein match is: low-molecular-weight cysteine-rich 9 (TAIR:AT2G27145.1); Has 35333 Blast hits to 34131 proteins in 2444 species: Archae - 798; Bacteria - 22429; Metazoa - 974; Fungi - 991; P…
LRZ	Chr3	17345698	17346554	-	ID=AT3G43110;Note=protein_coding_gene;Name=AT3G43110;coverage=1.0;sequence_ID=1.0;extra_copy_number=0;copy_num_ID=AT3G43110_0	AT3G43110	0	0.1	protein_coding			unknown protein; FUNCTIONS IN: molecular_function unknown; INVOLVED IN: biological_process unknown; LOCATED IN: endomembrane system; EXPRESSED IN: petal, flower; EXPRESSED DURING: 4 anthesis, petal differentiation and expansion stage; BEST Arabidopsis thaliana protein match is: unknown protein (TAIR:AT5G20790.1); Has 30 Blast hits to 30 proteins in 10 species: Archae - 0; Bacteria - 0; Metazoa - …
LRZ	Chr3	17348170	17349599	+	ID=AT3G43120;Note=protein_coding_gene;Name=AT3G43120;coverage=1.0;sequence_ID=1.0;extra_copy_number=0;copy_num_ID=AT3G43120_0	AT3G43120	1.5	0.5	protein_coding	SAUR-like auxin-responsive protein family		SAUR-like auxin-responsive protein family ; CONTAINS InterPro DOMAIN/s: Auxin responsive SAUR protein (InterPro:IPR003676); BEST Arabidopsis thaliana protein match is: SAUR-like auxin-responsive protein family (TAIR:AT5G20810.1); Has 1460 Blast hits to 1446 proteins in 27 species: Archae - 0; Bacteria - 0; Metazoa - 0; Fungi - 0; Plants - 1459; Viruses - 0; Other Eukaryotes - 1 (source: NCBI BLin…
LRZ	Chr3	17413840	17416968	+	ID=AT3G43148;Note=protein_coding_gene;Name=AT3G43148;coverage=1.0;sequence_ID=1.0;extra_copy_number=0;copy_num_ID=AT3G43148_0	AT3G43148	1	0	protein_coding			FUNCTIONS IN: molecular_function unknown; INVOLVED IN: biological_process unknown; LOCATED IN: cellular_component unknown; BEST Arabidopsis thaliana protein match is: myosin heavy chain-related (TAIR:AT5G32590.1); Has 145 Blast hits to 140 proteins in 36 species: Archae - 0; Bacteria - 9; Metazoa - 37; Fungi - 11; Plants - 72; Viruses - 1; Other Eukaryotes - 15 (source: NCBI BLink).
LRZ	Chr3	17417540	17418277	+	ID=AT3G43150;Note=protein_coding_gene;Name=AT3G43150;coverage=1.0;sequence_ID=1.0;extra_copy_number=0;copy_num_ID=AT3G43150_0	AT3G43150	0	0	protein_coding			unknown protein; BEST Arabidopsis thaliana protein match is: unknown protein (TAIR:AT2G11010.1); Has 34 Blast hits to 32 proteins in 2 species: Archae - 0; Bacteria - 0; Metazoa - 0; Fungi - 0; Plants - 34; Viruses - 0; Other Eukaryotes - 0 (source: NCBI BLink).
LRZ	Chr3	17423949	17424761	-	ID=AT3G43153;Note=protein_coding_gene;Name=AT3G43153;coverage=1.0;sequence_ID=1.0;extra_copy_number=0;copy_num_ID=AT3G43153_0	AT3G43153	0	0.9	protein_coding	cAMP-dependent protein kinase inhibitor-related		cAMP-dependent protein kinase inhibitor-related; Has 0 Blast hits to 0 proteins in 0 species (source: NCBI BLink).
LRZ	Chr3	17440406	17442070	+	ID=AT3G43160;Note=protein_coding_gene;Name=AT3G43160;coverage=1.0;sequence_ID=1.0;extra_copy_number=0;copy_num_ID=AT3G43160_0	AT3G43160	0	0	protein_coding	maternal effect embryo arrest 38		maternal effect embryo arrest 38 (MEE38); BEST Arabidopsis thaliana protein match is: unknown protein (TAIR:AT2G01008.1); Has 18 Blast hits to 17 proteins in 6 species: Archae - 0; Bacteria - 0; Metazoa - 0; Fungi - 1; Plants - 2; Viruses - 0; Other Eukaryotes - 15 (source: NCBI BLink).
LRZ	Chr3	17445993	17446599	-	ID=AT3G43170;Note=protein_coding_gene;Name=AT3G43170;coverage=1.0;sequence_ID=1.0;extra_copy_number=0;copy_num_ID=AT3G43170_0	AT3G43170	0	0.9	protein_coding			unknown protein; CONTAINS InterPro DOMAIN/s: Protein of unknown function DUF295 (InterPro:IPR005174); BEST Arabidopsis thaliana protein match is: Protein of unknown function (DUF295) (TAIR:AT5G54330.1); Has 90 Blast hits to 90 proteins in 2 species: Archae - 0; Bacteria - 0; Metazoa - 0; Fungi - 0; Plants - 90; Viruses - 0; Other Eukaryotes - 0 (source: NCBI BLink).
LRZ	Chr3	17451888	17452782	+	ID=AT3G43180;Note=protein_coding_gene;Name=AT3G43180;coverage=1.0;sequence_ID=1.0;extra_copy_number=0;copy_num_ID=AT3G43180_0	AT3G43180	0	0	protein_coding	RING/U-box superfamily protein		RING/U-box superfamily protein; FUNCTIONS IN: zinc ion binding; CONTAINS InterPro DOMAIN/s: Zinc finger, RING-type, conserved site (InterPro:IPR017907), Zinc finger, RING-type (InterPro:IPR001841); BEST Arabidopsis thaliana protein match is: zinc finger (C3HC4-type RING finger) family protein (TAIR:AT3G45560.1); Has 291 Blast hits to 290 proteins in 73 species: Archae - 0; Bacteria - 0; Metazoa -…
LRZ	Chr3	17452865	17457834	-	ID=AT3G43190;Note=protein_coding_gene;Name=AT3G43190;coverage=1.0;sequence_ID=1.0;extra_copy_number=0;copy_num_ID=AT3G43190_0	AT3G43190	0.1	0	protein_coding	sucrose synthase 4	Encodes a protein with sucrose synthase activity (SUS4).	sucrose synthase 4 (SUS4); FUNCTIONS IN: UDP-glycosyltransferase activity, sucrose synthase activity, transferase activity, transferring glycosyl groups; INVOLVED IN: sucrose biosynthetic process, response to hypoxia; LOCATED IN: plasma membrane, vacuole, membrane; EXPRESSED IN: 15 plant structures; EXPRESSED DURING: 6 growth stages; CONTAINS InterPro DOMAIN/s: Sucrose synthase, plant/cyanobacter…
LRZ	Chr3	17464779	17470013	+	ID=AT3G43210;Note=protein_coding_gene;Name=AT3G43210;coverage=1.0;sequence_ID=1.0;extra_copy_number=0;copy_num_ID=AT3G43210_0	AT3G43210	3	127.6	protein_coding	ATP binding microtubule motor family protein	Encodes a kinesin TETRASPORE. Required for cytokinesis in pollen. In mutants, all four microspore nuclei remain within the same cytoplasm after meiosis.	TETRASPORE (TES); CONTAINS InterPro DOMAIN/s: Protein of unknown function DUF3490 (InterPro:IPR021881), Kinesin, motor region, conserved site (InterPro:IPR019821), Kinesin, motor domain (InterPro:IPR001752); BEST Arabidopsis thaliana protein match is: ATP binding microtubule motor family protein (TAIR:AT1G18370.1); Has 14242 Blast hits to 13167 proteins in 521 species: Archae - 65; Bacteria - 318…
LRZ	Chr3	17470708	17476907	-	ID=AT3G43220;Note=protein_coding_gene;Name=AT3G43220;coverage=1.0;sequence_ID=1.0;extra_copy_number=0;copy_num_ID=AT3G43220_0	AT3G43220	17.9	109.4	protein_coding	Phosphoinositide phosphatase family protein		Phosphoinositide phosphatase family protein; CONTAINS InterPro DOMAIN/s: Synaptojanin, N-terminal (InterPro:IPR002013); BEST Arabidopsis thaliana protein match is: Phosphoinositide phosphatase family protein (TAIR:AT5G20840.1); Has 2131 Blast hits to 1660 proteins in 229 species: Archae - 0; Bacteria - 0; Metazoa - 800; Fungi - 658; Plants - 325; Viruses - 0; Other Eukaryotes - 348 (source: NCBI …
LRZ	Chr3	17481212	17483670	+	ID=AT3G43230;Note=protein_coding_gene;Name=AT3G43230;coverage=1.0;sequence_ID=1.0;extra_copy_number=0;copy_num_ID=AT3G43230_0	AT3G43230	14.8	34.1	protein_coding	RING/FYVE/PHD-type zinc finger family protein		RING/FYVE/PHD-type zinc finger family protein; CONTAINS InterPro DOMAIN/s: Zinc finger, FYVE-type (InterPro:IPR000306), Zinc finger, FYVE-related (InterPro:IPR017455), Zinc finger, FYVE/PHD-type (InterPro:IPR011011), Ysc84 actin-binding domain (InterPro:IPR007461); BEST Arabidopsis thaliana protein match is: RING/FYVE/PHD-type zinc finger family protein (TAIR:AT1G29800.1); Has 4080 Blast hits to …
LRZ	Chr3	17483781	17488587	-	ID=AT3G43240;Note=protein_coding_gene;Name=AT3G43240;coverage=1.0;sequence_ID=1.0;extra_copy_number=0;copy_num_ID=AT3G43240_0	AT3G43240	11.2	2.2	protein_coding	ARID/BRIGHT DNA-binding domain-containing protein		ARID/BRIGHT DNA-binding domain-containing protein; FUNCTIONS IN: DNA binding, zinc ion binding; LOCATED IN: intracellular; EXPRESSED IN: 21 plant structures; EXPRESSED DURING: 13 growth stages; CONTAINS InterPro DOMAIN/s: Zinc finger, PHD-type (InterPro:IPR001965), Zinc finger, FYVE/PHD-type (InterPro:IPR011011), ARID/BRIGHT DNA-binding domain (InterPro:IPR001606); Has 133 Blast hits to 125 prote…
LRZ	Chr3	17490556	17491305	+	ID=AT3G43250;Note=protein_coding_gene;Name=AT3G43250;coverage=1.0;sequence_ID=1.0;extra_copy_number=0;copy_num_ID=AT3G43250_0	AT3G43250	2.6	1.4	protein_coding	Family of unknown function (DUF572)		Family of unknown function (DUF572) ; CONTAINS InterPro DOMAIN/s: Protein of unknown function DUF572 (InterPro:IPR007590); BEST Arabidopsis thaliana protein match is: Family of unknown function (DUF572) (TAIR:AT2G32050.1); Has 1346 Blast hits to 1149 proteins in 221 species: Archae - 2; Bacteria - 13; Metazoa - 444; Fungi - 243; Plants - 125; Viruses - 0; Other Eukaryotes - 519 (source: NCBI BLin…
LRZ	Chr3	17493298	17495567	+	ID=AT3G43260;Note=protein_coding_gene;Name=AT3G43260;coverage=1.0;sequence_ID=1.0;extra_copy_number=0;copy_num_ID=AT3G43260_0	AT3G43260	0	0	protein_coding			BEST Arabidopsis thaliana protein match is: ARM repeat superfamily protein (TAIR:AT3G62530.1); Has 64 Blast hits to 58 proteins in 16 species: Archae - 0; Bacteria - 0; Metazoa - 8; Fungi - 0; Plants - 53; Viruses - 0; Other Eukaryotes - 3 (source: NCBI BLink).
LRZ	Chr3	17495969	17499306	-	ID=AT3G43270;Note=protein_coding_gene;Name=AT3G43270;coverage=1.0;sequence_ID=1.0;extra_copy_number=0;copy_num_ID=AT3G43270_0	AT3G43270	16.3	0.1	protein_coding	Plant invertase/pectin methylesterase inhibitor superfamily		Plant invertase/pectin methylesterase inhibitor superfamily; FUNCTIONS IN: enzyme inhibitor activity, pectinesterase activity; INVOLVED IN: cell wall modification; LOCATED IN: plant-type cell wall; EXPRESSED IN: 21 plant structures; EXPRESSED DURING: 10 growth stages; CONTAINS InterPro DOMAIN/s: Pectinesterase, active site (InterPro:IPR018040), Pectin lyase fold/virulence factor (InterPro:IPR0110…
LRZ	Chr3	17503624	17504097	-	ID=AT3G43280;Note=protein_coding_gene;Name=AT3G43280;coverage=1.0;sequence_ID=1.0;extra_copy_number=0;copy_num_ID=AT3G43280_0	AT3G43280	0	0	protein_coding			unknown protein; BEST Arabidopsis thaliana protein match is: unknown protein (TAIR:AT4G19240.1); Has 5 Blast hits to 5 proteins in 1 species: Archae - 0; Bacteria - 0; Metazoa - 0; Fungi - 0; Plants - 5; Viruses - 0; Other Eukaryotes - 0 (source: NCBI BLink).
LRZ	Chr3	17504414	17504961	+	ID=AT3G43290;Note=protein_coding_gene;Name=AT3G43290;coverage=1.0;sequence_ID=1.0;extra_copy_number=0;copy_num_ID=AT3G43290_0	AT3G43290	0	0	protein_coding			unknown protein; FUNCTIONS IN: molecular_function unknown; INVOLVED IN: in 8 processes; LOCATED IN: cellular_component unknown; EXPRESSED IN: leaf; EXPRESSED DURING: LP.10 ten leaves visible; Has 1 Blast hits to 1 proteins in 1 species: Archae - 0; Bacteria - 0; Metazoa - 0; Fungi - 0; Plants - 1; Viruses - 0; Other Eukaryotes - 0 (source: NCBI BLink).
LRZ	Chr3	17505123	17505287	-	ID=AT3G43291;Note=protein_coding_gene;Name=AT3G43291;coverage=1.0;sequence_ID=1.0;extra_copy_number=0;copy_num_ID=AT3G43291_0	AT3G43291	0	0	protein_coding			unknown protein; Has 30201 Blast hits to 17322 proteins in 780 species: Archae - 12; Bacteria - 1396; Metazoa - 17338; Fungi - 3422; Plants - 5037; Viruses - 0; Other Eukaryotes - 2996 (source: NCBI BLink).
LRZ	Chr3	17507742	17518977	-	ID=AT3G43300;Note=protein_coding_gene;Name=AT3G43300;coverage=0.999;sequence_ID=0.999;extra_copy_number=0;copy_num_ID=AT3G43300_0;partial_mapping=True;low_identity=True	AT3G43300	42.8	211.4	protein_coding	HOPM interactor 7	AtMIN7 is an immunity associated Arabidopsis protein targeted by HopM1, a conserved Pseudomonas syringae virulence protein. AtMIN7 encodes one of the eight members of the Arabidopsis adenosine diphosphate (ADP) ribosylation factor (ARF) guanine nucleotide exchange factor (GEF) protein family. The AFR GEF proteins are key components of the vesicle trafficking system in eukaryotic cells. HopM1 medi…	HOPM interactor 7 (ATMIN7); FUNCTIONS IN: protein binding, guanyl-nucleotide exchange factor activity; INVOLVED IN: defense response to bacterium, vesicle-mediated transport, growth; LOCATED IN: trans-Golgi network, early endosome; EXPRESSED IN: 24 plant structures; EXPRESSED DURING: 15 growth stages; CONTAINS InterPro DOMAIN/s: SEC7-like (InterPro:IPR000904), Armadillo-type fold (InterPro:IPR016…
LRZ	Chr3	17558705	17559695	-	ID=AT3G43340;Note=protein_coding_gene;Name=AT3G43340;coverage=1.0;sequence_ID=1.0;extra_copy_number=0;copy_num_ID=AT3G43340_0	AT3G43340	0	0	protein_coding	Pseudouridine synthase family protein		Pseudouridine synthase family protein; FUNCTIONS IN: pseudouridine synthase activity, RNA binding; INVOLVED IN: pseudouridine synthesis, RNA modification; LOCATED IN: cellular_component unknown; CONTAINS InterPro DOMAIN/s: Pseudouridine synthase, catalytic domain (InterPro:IPR020103); BEST Arabidopsis thaliana protein match is: pseudouridine synthase family protein (TAIR:AT2G39140.1); Has 1058 Bl…
LRZ	Chr4	1500143	1501963	+	ID=AT4G03180;Note=protein_coding_gene;Name=AT4G03180;coverage=1.0;sequence_ID=1.0;extra_copy_number=0;copy_num_ID=AT4G03180_0	AT4G03180	38.2	108.5	protein_coding			CONTAINS InterPro DOMAIN/s: rRNA processing (InterPro:IPR013730); Has 898 Blast hits to 687 proteins in 142 species: Archae - 2; Bacteria - 28; Metazoa - 200; Fungi - 99; Plants - 63; Viruses - 0; Other Eukaryotes - 506 (source: NCBI BLink).
LRZ	Chr4	1501913	1504165	-	ID=AT4G03190;Note=protein_coding_gene;Name=AT4G03190;coverage=1.0;sequence_ID=1.0;extra_copy_number=0;copy_num_ID=AT4G03190_0	AT4G03190	5.5	0	protein_coding	GRR1-like protein 1	Encodes an F box protein belonging to the TIR1 subfamily. This protein forms SCF complexes with ASK1 and CUL1 and interacts with Aux/IAA proteins in an auxin-dependent manner. It also has sequence similarity to the yeast protein GRR1, which is involved in glucose repression.	GRR1-like protein 1 (GRH1); CONTAINS InterPro DOMAIN/s: F-box domain, cyclin-like (InterPro:IPR001810); BEST Arabidopsis thaliana protein match is: F-box/RNI-like superfamily protein (TAIR:AT3G62980.1); Has 30201 Blast hits to 17322 proteins in 780 species: Archae - 12; Bacteria - 1396; Metazoa - 17338; Fungi - 3422; Plants - 5037; Viruses - 0; Other Eukaryotes - 2996 (source: NCBI BLink).
LRZ	Chr4	1505185	1509782	+	ID=AT4G03200;Note=protein_coding_gene;Name=AT4G03200;coverage=1.0;sequence_ID=1.0;extra_copy_number=0;copy_num_ID=AT4G03200_0	AT4G03200	31.1	6.7	protein_coding	catalytics		catalytics; FUNCTIONS IN: catalytic activity; LOCATED IN: chloroplast; EXPRESSED IN: 24 plant structures; EXPRESSED DURING: 13 growth stages; CONTAINS InterPro DOMAIN/s: Protein of unknown function DUF255 (InterPro:IPR004879), Thioredoxin fold (InterPro:IPR012335), Six-hairpin glycosidase-like (InterPro:IPR008928), Thioredoxin-like fold (InterPro:IPR012336); Has 2655 Blast hits to 2648 proteins i…
LRZ	Chr4	1509811	1511928	+	ID=AT4G03205;Note=protein_coding_gene;Name=AT4G03205;coverage=1.0;sequence_ID=1.0;extra_copy_number=0;copy_num_ID=AT4G03205_0	AT4G03205	9.6	23.3	protein_coding	Coproporphyrinogen III oxidase		hemf2; FUNCTIONS IN: coproporphyrinogen oxidase activity; INVOLVED IN: oxidation reduction, porphyrin biosynthetic process; LOCATED IN: chloroplast; EXPRESSED IN: 9 plant structures; EXPRESSED DURING: 6 growth stages; CONTAINS InterPro DOMAIN/s: Coproporphyrinogen III oxidase (InterPro:IPR001260); BEST Arabidopsis thaliana protein match is: Coproporphyrinogen III oxidase (TAIR:AT1G03475.1); Has 4…
LRZ	Chr4	1512975	1514378	+	ID=AT4G03210;Note=protein_coding_gene;Name=AT4G03210;coverage=1.0;sequence_ID=1.0;extra_copy_number=0;copy_num_ID=AT4G03210_0	AT4G03210	19.2	3.3	protein_coding	xyloglucan endotransglucosylase/hydrolase 9	encodes a member of xyloglucan endotransglucosylase/hydrolases (XTHs) that catalyze the cleavage and molecular grafting of xyloglucan chains function in loosening and rearrangement of the cell wall. Gene is expressed in shoot apex region, flower buds, flower stalks and internodes bearing flowers.	xyloglucan endotransglucosylase/hydrolase 9 (XTH9); FUNCTIONS IN: hydrolase activity, acting on glycosyl bonds, xyloglucan:xyloglucosyl transferase activity; INVOLVED IN: carbohydrate metabolic process, cellular glucan metabolic process; LOCATED IN: endomembrane system, apoplast, cell wall; EXPRESSED IN: 27 plant structures; EXPRESSED DURING: 13 growth stages; CONTAINS InterPro DOMAIN/s: Xylogluc…
LRZ	Chr4	1514498	1516174	+	ID=AT4G03220;Note=protein_coding_gene;Name=AT4G03220;coverage=1.0;sequence_ID=1.0;extra_copy_number=0;copy_num_ID=AT4G03220_0	AT4G03220	0	0.1	protein_coding	Protein with RNI-like/FBD-like domains		Protein with RNI-like/FBD-like domains; CONTAINS InterPro DOMAIN/s: F-box domain, cyclin-like (InterPro:IPR001810), FBD (InterPro:IPR013596), F-box domain, Skp2-like (InterPro:IPR022364), FBD-like (InterPro:IPR006566); BEST Arabidopsis thaliana protein match is: F-box/RNI-like superfamily protein (TAIR:AT3G59210.4); Has 1478 Blast hits to 1464 proteins in 18 species: Archae - 0; Bacteria - 0; Met…
LRZ	Chr4	1516304	1520363	-	ID=AT4G03230;Note=protein_coding_gene;Name=AT4G03230;coverage=1.0;sequence_ID=1.0;extra_copy_number=0;copy_num_ID=AT4G03230_0	AT4G03230	2.6	46.1	protein_coding	S-locus lectin protein kinase family protein		S-locus lectin protein kinase family protein; FUNCTIONS IN: sugar binding, protein serine/threonine kinase activity, protein kinase activity, kinase activity, ATP binding; INVOLVED IN: protein amino acid phosphorylation, recognition of pollen; LOCATED IN: endomembrane system; EXPRESSED IN: 9 plant structures; EXPRESSED DURING: 4 anthesis, F mature embryo stage, petal differentiation and expansion…
LRZ	Chr4	1520471	1521798	-	ID=AT4G03240;Note=protein_coding_gene;Name=AT4G03240;coverage=1.0;sequence_ID=1.0;extra_copy_number=0;copy_num_ID=AT4G03240_0	AT4G03240	21.1	59	protein_coding	frataxin homolog	Encodes AtFH, a frataxin homolog. Frataxin is required for the biogenesis of mitochondria in different organisms. AtFH knock-out mutants are lethal. Required for full activity of mitochondrial Fe-S proteins. Deficiency of AtFH induces oxidative stress.	frataxin homolog (FH); CONTAINS InterPro DOMAIN/s: Frataxin (InterPro:IPR017789), Frataxin conserved site (InterPro:IPR020895), Frataxin-like (InterPro:IPR002908); Has 1148 Blast hits to 1148 proteins in 551 species: Archae - 0; Bacteria - 783; Metazoa - 128; Fungi - 127; Plants - 48; Viruses - 0; Other Eukaryotes - 62 (source: NCBI BLink).
LRZ	Chr4	1521928	1524770	+	ID=AT4G03250;Note=protein_coding_gene;Name=AT4G03250;coverage=1.0;sequence_ID=1.0;extra_copy_number=0;copy_num_ID=AT4G03250_0	AT4G03250	8.3	20.2	protein_coding	Homeodomain-like superfamily protein		Homeodomain-like superfamily protein; FUNCTIONS IN: DNA binding, sequence-specific DNA binding transcription factor activity; INVOLVED IN: regulation of transcription, DNA-dependent, regulation of transcription; LOCATED IN: nucleus; CONTAINS InterPro DOMAIN/s: Homeobox (InterPro:IPR001356), Homeodomain-like (InterPro:IPR009057), Homeodomain-related (InterPro:IPR012287); BEST Arabidopsis thaliana …
LRZ	Chr4	1525197	1528689	+	ID=AT4G03260;Note=protein_coding_gene;Name=AT4G03260;coverage=1.0;sequence_ID=1.0;extra_copy_number=0;copy_num_ID=AT4G03260_0	AT4G03260	45.2	13.4	protein_coding	Outer arm dynein light chain 1 protein		Outer arm dynein light chain 1 protein; CONTAINS InterPro DOMAIN/s: Leucine-rich repeat (InterPro:IPR001611); BEST Arabidopsis thaliana protein match is: Outer arm dynein light chain 1 protein (TAIR:AT1G78230.1); Has 15176 Blast hits to 10896 proteins in 720 species: Archae - 14; Bacteria - 5530; Metazoa - 6175; Fungi - 776; Plants - 1251; Viruses - 25; Other Eukaryotes - 1405 (source: NCBI BLink…
LRZ	Chr4	1529401	1530717	-	ID=AT4G03270;Note=protein_coding_gene;Name=AT4G03270;coverage=1.0;sequence_ID=1.0;extra_copy_number=0;copy_num_ID=AT4G03270_0	AT4G03270	1.9	0.2	protein_coding	Cyclin D6;1		Cyclin D6;1 (CYCD6;1); FUNCTIONS IN: cyclin-dependent protein kinase activity; INVOLVED IN: regulation of cell cycle; LOCATED IN: nucleus; EXPRESSED IN: 11 plant structures; EXPRESSED DURING: F mature embryo stage, 4 leaf senescence stage, petal differentiation and expansion stage, E expanded cotyledon stage, D bilateral stage; CONTAINS InterPro DOMAIN/s: Cyclin, C-terminal (InterPro:IPR004367), …
LRZ	Chr4	1537171	1538888	+	ID=AT4G03280;Note=protein_coding_gene;Name=AT4G03280;coverage=1.0;sequence_ID=1.0;extra_copy_number=0;copy_num_ID=AT4G03280_0	AT4G03280	1013.6	10.1	protein_coding	photosynthetic electron transfer C	Encodes the Rieske FeS center of cytochrome b6f complex. Gene is expressed in shoot but not in root. Mutant has reduced electron transport at saturating light intensities and Q-cycle activity is hypersensitive to acidification of the thylakoid lumen.	photosynthetic electron transfer C (PETC); FUNCTIONS IN: electron transporter, transferring electrons from cytochrome b6/f complex of photosystem II activity; INVOLVED IN: response to karrikin, defense response to bacterium, photosynthetic electron transport in cytochrome b6/f, nonphotochemical quenching; LOCATED IN: in 7 components; EXPRESSED IN: 26 plant structures; EXPRESSED DURING: 14 growth …
LRZ	Chr4	1539030	1539101	+	ID=AT4G03285;Note=tRNA;Name=AT4G03285;coverage=1.0;sequence_ID=1.0;extra_copy_number=0;copy_num_ID=AT4G03285_0	AT4G03285	0	0	pre_trna	pre-tRNA		tRNA-Thr (anticodon: TGT)
LRZ	Chr4	1539659	1540524	+	ID=AT4G03290;Note=protein_coding_gene;Name=AT4G03290;coverage=1.0;sequence_ID=1.0;extra_copy_number=0;copy_num_ID=AT4G03290_0	AT4G03290	12	6.5	protein_coding	EF hand calcium-binding protein family		EF hand calcium-binding protein family; FUNCTIONS IN: calcium ion binding; INVOLVED IN: response to cold; LOCATED IN: nucleus, cytoplasm; EXPRESSED IN: 9 plant structures; EXPRESSED DURING: L mature pollen stage, M germinated pollen stage, 4 anthesis, C globular stage, petal differentiation and expansion stage; CONTAINS InterPro DOMAIN/s: EF-Hand 1, calcium-binding site (InterPro:IPR018247), EF-H…
LRZ	Chr4	1541698	1542246	-	ID=AT4G03292;Note=protein_coding_gene;Name=AT4G03292;coverage=1.0;sequence_ID=1.0;extra_copy_number=0;copy_num_ID=AT4G03292_0	AT4G03292	0.5	1.9	protein_coding	Polynucleotidyl transferase, ribonuclease H-like superfamily protein		Polynucleotidyl transferase, ribonuclease H-like superfamily protein; FUNCTIONS IN: nucleic acid binding; INVOLVED IN: N-terminal protein myristoylation; LOCATED IN: cellular_component unknown; CONTAINS InterPro DOMAIN/s: Polynucleotidyl transferase, ribonuclease H fold (InterPro:IPR012337); BEST Arabidopsis thaliana protein match is: Ribonuclease H-like superfamily protein (TAIR:AT2G02650.1); Ha…
LRZ	Chr4	1542905	1542980	-	ID=AT4G03295;Note=snoRNA;Name=AT4G03295;coverage=1.0;sequence_ID=1.0;extra_copy_number=0;copy_num_ID=AT4G03295_0	AT4G03295	0	0	small_nucleolar_rna	snoRNA		snoRNA
LRZ	Chr4	1543707	1544744	+	ID=AT4G03298;Note=protein_coding_gene;Name=AT4G03298;coverage=1.0;sequence_ID=1.0;extra_copy_number=0;copy_num_ID=AT4G03298_0	AT4G03298	0	0.9	protein_coding			unknown protein; FUNCTIONS IN: molecular_function unknown; INVOLVED IN: biological_process unknown; LOCATED IN: cellular_component unknown; Has 7 Blast hits to 7 proteins in 2 species: Archae - 0; Bacteria - 0; Metazoa - 0; Fungi - 0; Plants - 6; Viruses - 0; Other Eukaryotes - 1 (source: NCBI BLink).
LRZ	Chr4	1561493	1563191	+	ID=AT4G03320;Note=protein_coding_gene;Name=AT4G03320;coverage=1.0;sequence_ID=1.0;extra_copy_number=0;copy_num_ID=AT4G03320_0	AT4G03320	0.5	42.4	protein_coding	translocon at the inner envelope membrane of chloroplasts 20-IV		translocon at the inner envelope membrane of chloroplasts 20-IV (tic20-IV); LOCATED IN: integral to membrane; EXPRESSED IN: 17 plant structures; EXPRESSED DURING: 6 growth stages; CONTAINS InterPro DOMAIN/s: Uncharacterised conserved protein ycf60 (InterPro:IPR019109), Chloroplast protein import component Tic20 (InterPro:IPR005691); BEST Arabidopsis thaliana protein match is: translocon at the in…
LRZ	Chr4	1563362	1564776	+	ID=AT4G03330;Note=protein_coding_gene;Name=AT4G03330;coverage=1.0;sequence_ID=1.0;extra_copy_number=0;copy_num_ID=AT4G03330_0	AT4G03330	0.2	1.6	protein_coding	syntaxin of plants 123	member of SYP12 Gene Family	syntaxin of plants 123 (SYP123); FUNCTIONS IN: SNAP receptor activity; INVOLVED IN: intracellular protein transport, cellular membrane fusion; LOCATED IN: membrane; CONTAINS InterPro DOMAIN/s: Target SNARE coiled-coil domain (InterPro:IPR000727), t-SNARE (InterPro:IPR010989), Syntaxin/epimorphin, conserved site (InterPro:IPR006012), Syntaxin, N-terminal (InterPro:IPR006011); BEST Arabidopsis thal…
LRZ	Chr4	1564753	1567106	-	ID=AT4G03340;Note=protein_coding_gene;Name=AT4G03340;coverage=1.0;sequence_ID=1.0;extra_copy_number=0;copy_num_ID=AT4G03340_0	AT4G03340	1	0.2	protein_coding	Core-2/I-branching beta-1,6-N-acetylglucosaminyltransferase family protein		Core-2/I-branching beta-1,6-N-acetylglucosaminyltransferase family protein; FUNCTIONS IN: transferase activity, transferring glycosyl groups, acetylglucosaminyltransferase activity; INVOLVED IN: carbohydrate biosynthetic process; LOCATED IN: mitochondrion, membrane; EXPRESSED IN: 9 plant structures; EXPRESSED DURING: petal differentiation and expansion stage, E expanded cotyledon stage, D bilater…
LRZ	Chr4	1570744	1571535	-	ID=AT4G03350;Note=protein_coding_gene;Name=AT4G03350;coverage=1.0;sequence_ID=1.0;extra_copy_number=0;copy_num_ID=AT4G03350_0	AT4G03350	0.3	24.6	protein_coding	ubiquitin family protein		ubiquitin family protein; CONTAINS InterPro DOMAIN/s: Ubiquitin (InterPro:IPR000626), Ubiquitin supergroup (InterPro:IPR019955); BEST Arabidopsis thaliana protein match is: 7SL RNA1 (TAIR:AT4G02970.1); Has 8392 Blast hits to 3833 proteins in 622 species: Archae - 0; Bacteria - 4; Metazoa - 3676; Fungi - 1041; Plants - 2216; Viruses - 160; Other Eukaryotes - 1295 (source: NCBI BLink).
LRZ	Chr4	1572024	1572878	-	ID=AT4G03360;Note=protein_coding_gene;Name=AT4G03360;coverage=1.0;sequence_ID=1.0;extra_copy_number=0;copy_num_ID=AT4G03360_0	AT4G03360	0	2.9	protein_coding	Ubiquitin family protein		Ubiquitin family protein; CONTAINS InterPro DOMAIN/s: Ubiquitin (InterPro:IPR000626), Ubiquitin supergroup (InterPro:IPR019955); BEST Arabidopsis thaliana protein match is: Ubiquitin family protein (TAIR:AT4G02950.1); Has 305 Blast hits to 295 proteins in 81 species: Archae - 0; Bacteria - 3; Metazoa - 39; Fungi - 37; Plants - 169; Viruses - 17; Other Eukaryotes - 40 (source: NCBI BLink).
LRZ	Chr4	1575104	1575991	-	ID=AT4G03370;Note=protein_coding_gene;Name=AT4G03370;coverage=1.0;sequence_ID=1.0;extra_copy_number=0;copy_num_ID=AT4G03370_0	AT4G03370	0.1	47.1	protein_coding	Ubiquitin family protein		Ubiquitin family protein; CONTAINS InterPro DOMAIN/s: Ubiquitin (InterPro:IPR000626), Ubiquitin supergroup (InterPro:IPR019955); BEST Arabidopsis thaliana protein match is: Ubiquitin family protein (TAIR:AT4G03360.1); Has 8010 Blast hits to 3621 proteins in 600 species: Archae - 0; Bacteria - 12; Metazoa - 3496; Fungi - 1010; Plants - 2178; Viruses - 95; Other Eukaryotes - 1219 (source: NCBI BLin…
LRZ	Chr4	1582075	1587254	-	ID=AT4G03380;Note=protein_coding_gene;Name=AT4G03380;coverage=1.0;sequence_ID=1.0;extra_copy_number=0;copy_num_ID=AT4G03380_0	AT4G03380	0.5	2.1	protein_coding			BEST Arabidopsis thaliana protein match is: nuclear assembly factor 1 (TAIR:AT1G03530.1); Has 29 Blast hits to 29 proteins in 8 species: Archae - 0; Bacteria - 0; Metazoa - 0; Fungi - 0; Plants - 29; Viruses - 0; Other Eukaryotes - 0 (source: NCBI BLink).
LRZ	Chr4	1587491	1592129	-	ID=AT4G03390;Note=protein_coding_gene;Name=AT4G03390;coverage=1.0;sequence_ID=1.0;extra_copy_number=0;copy_num_ID=AT4G03390_0	AT4G03390	27.5	0.8	protein_coding	STRUBBELIG-receptor family 3		STRUBBELIG-receptor family 3 (SRF3); FUNCTIONS IN: protein serine/threonine kinase activity, kinase activity, ATP binding; INVOLVED IN: transmembrane receptor protein tyrosine kinase signaling pathway, protein amino acid phosphorylation; LOCATED IN: plasma membrane; EXPRESSED IN: 23 plant structures; EXPRESSED DURING: 13 growth stages; CONTAINS InterPro DOMAIN/s: Protein kinase, catalytic domain …
LRZ	Chr4	1594562	1596891	-	ID=AT4G03400;Note=protein_coding_gene;Name=AT4G03400;coverage=1.0;sequence_ID=1.0;extra_copy_number=0;copy_num_ID=AT4G03400_0	AT4G03400	32.1	5.5	protein_coding	Auxin-responsive GH3 family protein	Encodes a GH3-related gene involved in red light-specific hypocotyl elongation. Analysis of sense and antisense transgenic plants suggests that DFL2 is located downstream of red light signal transduction and determines the degree of hypocotyl elongation.	DWARF IN LIGHT 2 (DFL2); INVOLVED IN: response to auxin stimulus, response to light stimulus; LOCATED IN: chloroplast; EXPRESSED IN: 24 plant structures; EXPRESSED DURING: 14 growth stages; CONTAINS InterPro DOMAIN/s: GH3 auxin-responsive promoter (InterPro:IPR004993); BEST Arabidopsis thaliana protein match is: Auxin-responsive GH3 family protein (TAIR:AT2G46370.4); Has 1425 Blast hits to 1352 p…
LRZ	Chr4	1598194	1600587	+	ID=AT4G03410;Note=protein_coding_gene;Name=AT4G03410;coverage=1.0;sequence_ID=1.0;extra_copy_number=0;copy_num_ID=AT4G03410_0	AT4G03410	21.6	3.1	protein_coding	Peroxisomal membrane 22 kDa (Mpv17/PMP22) family protein		Peroxisomal membrane 22 kDa (Mpv17/PMP22) family protein; FUNCTIONS IN: molecular_function unknown; INVOLVED IN: biological_process unknown; LOCATED IN: integral to membrane, chloroplast; EXPRESSED IN: 22 plant structures; EXPRESSED DURING: 13 growth stages; CONTAINS InterPro DOMAIN/s: Mpv17/PMP22 (InterPro:IPR007248); BEST Arabidopsis thaliana protein match is: Peroxisomal membrane 22 kDa (Mpv17…
LRZ	Chr4	1598633	1598704	+	ID=AT4G03405;Note=tRNA;Name=AT4G03405;coverage=1.0;sequence_ID=1.0;extra_copy_number=0;copy_num_ID=AT4G03405_0	AT4G03405	0	0	pre_trna	pre-tRNA		tRNA-Gln (anticodon: CTG)
LRZ	Chr4	1600599	1603526	-	ID=AT4G03415;Note=protein_coding_gene;Name=AT4G03415;coverage=1.0;sequence_ID=1.0;extra_copy_number=0;copy_num_ID=AT4G03415_0	AT4G03415	32.7	2.1	protein_coding	Protein phosphatase 2C family protein		Protein phosphatase 2C family protein; FUNCTIONS IN: protein serine/threonine phosphatase activity, catalytic activity; LOCATED IN: plasma membrane; CONTAINS InterPro DOMAIN/s: Protein phosphatase 2C-related (InterPro:IPR001932), Protein phosphatase 2C (InterPro:IPR015655), Protein phosphatase 2C, N-terminal (InterPro:IPR014045); BEST Arabidopsis thaliana protein match is: Protein phosphatase 2C …
LRZ	Chr4	1608865	1611056	+	ID=AT4G03420;Note=protein_coding_gene;Name=AT4G03420;coverage=1.0;sequence_ID=1.0;extra_copy_number=0;copy_num_ID=AT4G03420_0	AT4G03420	12.8	1.4	protein_coding	Protein of unknown function (DUF789)		Protein of unknown function (DUF789); CONTAINS InterPro DOMAIN/s: Protein of unknown function DUF789 (InterPro:IPR008507); BEST Arabidopsis thaliana protein match is: Protein of unknown function (DUF789) (TAIR:AT1G03610.1); Has 30201 Blast hits to 17322 proteins in 780 species: Archae - 12; Bacteria - 1396; Metazoa - 17338; Fungi - 3422; Plants - 5037; Viruses - 0; Other Eukaryotes - 2996 (source…
LRZ	Chr4	1614160	1617589	-	ID=AT4G03430;Note=protein_coding_gene;Name=AT4G03430;coverage=1.0;sequence_ID=1.0;extra_copy_number=0;copy_num_ID=AT4G03430_0	AT4G03430	39.3	136.6	protein_coding	pre-mRNA splicing factor-related	Encodes a nuclear protein similar to the human U5 small ribonucleoprotein-associated 102-kD protein and to the yeast pre-mRNA splicing factors Prp1p and Prp6p. STA1 expression is upregulated by cold stress, and the sta1-1 mutant is defective in the splicing of the cold-induced COR15A gene. Luciferase imaging was used to isolate a recessive mutant, sta1-1, with enhanced stability of the normally u…	EMBRYO DEFECTIVE 2770 (EMB2770); FUNCTIONS IN: binding; INVOLVED IN: nuclear mRNA splicing, via spliceosome, response to cold, response to abiotic stimulus; LOCATED IN: nucleus; EXPRESSED IN: 27 plant structures; EXPRESSED DURING: 15 growth stages; CONTAINS InterPro DOMAIN/s: RNA-processing protein, HAT helix (InterPro:IPR003107), Tetratricopeptide-like helical (InterPro:IPR011990), PRP1 splicing…
LRZ	Chr4	1617810	1617882	-	ID=AT4G03435;Note=tRNA;Name=AT4G03435;coverage=1.0;sequence_ID=1.0;extra_copy_number=0;copy_num_ID=AT4G03435_0	AT4G03435	0	0	pre_trna	pre-tRNA		tRNA-Phe (anticodon: GAA)
LRZ	Chr4	1620332	1620529	-	ID=AT4G03438;Note=miRNA;Name=AT4G03438;coverage=1.0;sequence_ID=1.0;extra_copy_number=0;copy_num_ID=AT4G03438_0	AT4G03438	0	0	mirna	MIR447C; miRNA	Encodes a microRNA that targets several 2-phosphoglycerate kinase-related family members. MicroRNAs are regulatory RNAs with a mature length of ~21-nucleotides that are processed from hairpin precursors by Dicer-like enzymes. MicroRNAs can negatively regulate gene expression by attenuating translation or by directing mRNA cleavage.Mature sequence: UUGGGGACGACAUCUUUUGUUG
LRZ	Chr4	1621225	1624159	-	ID=AT4G03440;Note=protein_coding_gene;Name=AT4G03440;coverage=1.0;sequence_ID=1.0;extra_copy_number=0;copy_num_ID=AT4G03440_0	AT4G03440	4.3	2.6	protein_coding	Ankyrin repeat family protein		Ankyrin repeat family protein; CONTAINS InterPro DOMAIN/s: Ankyrin repeat-containing domain (InterPro:IPR020683), Ankyrin repeat (InterPro:IPR002110); BEST Arabidopsis thaliana protein match is: Ankyrin repeat family protein (TAIR:AT4G03480.1); Has 18202 Blast hits to 9223 proteins in 460 species: Archae - 22; Bacteria - 1330; Metazoa - 10010; Fungi - 1278; Plants - 2395; Viruses - 41; Other Euka…
LRZ	Chr4	1624742	1625083	+	ID=AT4G03443;Note=protein_coding_gene;Name=AT4G03443;coverage=1.0;sequence_ID=1.0;extra_copy_number=0;copy_num_ID=AT4G03443_0	AT4G03443	0	0	protein_coding			unknown protein; FUNCTIONS IN: molecular_function unknown; INVOLVED IN: biological_process unknown; LOCATED IN: cellular_component unknown; Has 0 Blast hits to 0 proteins in 0 species (source: NCBI BLink).
LRZ	Chr4	1625160	1625396	-	ID=AT4G03445;Note=miRNA;Name=AT4G03445;coverage=1.0;sequence_ID=1.0;extra_copy_number=0;copy_num_ID=AT4G03445_0	AT4G03445	0	0	mirna	MIR447A; miRNA	Encodes a microRNA that targets several 2-phosphoglycerate kinase-related family members. MicroRNAs are regulatory RNAs with a mature length of ~21-nucleotides that are processed from hairpin precursors by Dicer-like enzymes. MicroRNAs can negatively regulate gene expression by attenuating translation or by directing mRNA cleavage.Mature sequence: UUGGGGACGAGAUGUUUUGUUG
LRZ	Chr4	1626472	1628806	-	ID=AT4G03450;Note=protein_coding_gene;Name=AT4G03450;coverage=1.0;sequence_ID=1.0;extra_copy_number=0;copy_num_ID=AT4G03450_0	AT4G03450	31.1	0.4	protein_coding	Ankyrin repeat family protein		Ankyrin repeat family protein; CONTAINS InterPro DOMAIN/s: Ankyrin repeat-containing domain (InterPro:IPR020683), Ankyrin repeat (InterPro:IPR002110); BEST Arabidopsis thaliana protein match is: Ankyrin repeat family protein (TAIR:AT4G03440.1); Has 22492 Blast hits to 11630 proteins in 488 species: Archae - 24; Bacteria - 1675; Metazoa - 12211; Fungi - 1719; Plants - 2554; Viruses - 43; Other Euk…
LRZ	Chr4	1632452	1632687	-	ID=AT4G03455;Note=miRNA;Name=AT4G03455;coverage=1.0;sequence_ID=1.0;extra_copy_number=0;copy_num_ID=AT4G03455_0	AT4G03455	0	0	mirna	MIR447B; miRNA	Encodes a microRNA that targets several 2-phosphoglycerate kinase-related family members. MicroRNAs are regulatory RNAs with a mature length of ~21-nucleotides that are processed from hairpin precursors by Dicer-like enzymes. MicroRNAs can negatively regulate gene expression by attenuating translation or by directing mRNA cleavage.Mature sequence: UUGGGGACGAGAUGUUUUGUUG
LRZ	Chr4	1633430	1637138	-	ID=AT4G03460;Note=protein_coding_gene;Name=AT4G03460;coverage=1.0;sequence_ID=1.0;extra_copy_number=0;copy_num_ID=AT4G03460_0	AT4G03460	0.3	0.8	protein_coding	Ankyrin repeat family protein		Ankyrin repeat family protein; CONTAINS InterPro DOMAIN/s: Ankyrin repeat-containing domain (InterPro:IPR020683), Ankyrin repeat (InterPro:IPR002110); BEST Arabidopsis thaliana protein match is: Ankyrin repeat family protein (TAIR:AT4G03500.1); Has 31827 Blast hits to 15474 proteins in 712 species: Archae - 44; Bacteria - 2495; Metazoa - 17236; Fungi - 2457; Plants - 2857; Viruses - 141; Other Eu…
LRZ	Chr4	1639086	1641310	-	ID=AT4G03470;Note=protein_coding_gene;Name=AT4G03470;coverage=1.0;sequence_ID=1.0;extra_copy_number=0;copy_num_ID=AT4G03470_0	AT4G03470	0	0.2	protein_coding	Ankyrin repeat family protein		Ankyrin repeat family protein; EXPRESSED IN: cultured cell; CONTAINS InterPro DOMAIN/s: Ankyrin repeat-containing domain (InterPro:IPR020683), Ankyrin repeat (InterPro:IPR002110); BEST Arabidopsis thaliana protein match is: ankyrin repeat family protein (TAIR:AT4G05040.4); Has 17879 Blast hits to 9120 proteins in 422 species: Archae - 19; Bacteria - 1109; Metazoa - 10141; Fungi - 1293; Plants - 2…
LRZ	Chr4	1643051	1645898	-	ID=AT4G03480;Note=protein_coding_gene;Name=AT4G03480;coverage=1.0;sequence_ID=1.0;extra_copy_number=0;copy_num_ID=AT4G03480_0	AT4G03480	0	0.6	protein_coding	Ankyrin repeat family protein		Ankyrin repeat family protein; INVOLVED IN: biological_process unknown; EXPRESSED IN: cultured cell; CONTAINS InterPro DOMAIN/s: Ankyrin repeat-containing domain (InterPro:IPR020683), Ankyrin repeat (InterPro:IPR002110); BEST Arabidopsis thaliana protein match is: Ankyrin repeat family protein (TAIR:AT4G03440.1); Has 20363 Blast hits to 10320 proteins in 485 species: Archae - 23; Bacteria - 1523;…
LRZ	Chr4	1646203	1649811	-	ID=AT4G03490;Note=protein_coding_gene;Name=AT4G03490;coverage=1.0;sequence_ID=1.0;extra_copy_number=0;copy_num_ID=AT4G03490_0	AT4G03490	3.8	6.9	protein_coding	Ankyrin repeat family protein		Ankyrin repeat family protein; CONTAINS InterPro DOMAIN/s: Ankyrin repeat-containing domain (InterPro:IPR020683), Ankyrin repeat (InterPro:IPR002110); BEST Arabidopsis thaliana protein match is: Ankyrin repeat family protein (TAIR:AT4G03500.1); Has 23858 Blast hits to 12012 proteins in 533 species: Archae - 27; Bacteria - 1611; Metazoa - 14070; Fungi - 1809; Plants - 2208; Viruses - 91; Other Euk…
LRZ	Chr4	1650119	1653598	+	ID=AT4G03500;Note=protein_coding_gene;Name=AT4G03500;coverage=1.0;sequence_ID=1.0;extra_copy_number=0;copy_num_ID=AT4G03500_0	AT4G03500	0.8	0.2	protein_coding	Ankyrin repeat family protein		Ankyrin repeat family protein; CONTAINS InterPro DOMAIN/s: Ankyrin repeat-containing domain (InterPro:IPR020683), Ankyrin repeat (InterPro:IPR002110); BEST Arabidopsis thaliana protein match is: Ankyrin repeat family protein (TAIR:AT4G03460.1); Has 38634 Blast hits to 17459 proteins in 653 species: Archae - 49; Bacteria - 2374; Metazoa - 20314; Fungi - 3164; Plants - 3215; Viruses - 213; Other Eu…
LRZ	Chr4	1653915	1654346	-	ID=AT4G03505;Note=protein_coding_gene;Name=AT4G03505;coverage=1.0;sequence_ID=1.0;extra_copy_number=0;copy_num_ID=AT4G03505_0	AT4G03505	5.5	0	protein_coding			BEST Arabidopsis thaliana protein match is: Ankyrin repeat family protein (TAIR:AT4G03470.1); Has 35333 Blast hits to 34131 proteins in 2444 species: Archae - 798; Bacteria - 22429; Metazoa - 974; Fungi - 991; Plants - 531; Viruses - 0; Other Eukaryotes - 9610 (source: NCBI BLink).
LRZ	Chr4	1654147	1656455	-	ID=AT4G03510;Note=protein_coding_gene;Name=AT4G03510;coverage=1.0;sequence_ID=1.0;extra_copy_number=0;copy_num_ID=AT4G03510_0	AT4G03510	28.5	6.1	protein_coding	RING membrane-anchor 1	RMA1 encodes a novel 28 kDa protein with a RING finger motif and a C-terminal membrane-anchoring domain that is involved in the secretory pathway. Has E3 ubiquitin ligase activity.	RING membrane-anchor 1 (RMA1); CONTAINS InterPro DOMAIN/s: Zinc finger, RING-type, conserved site (InterPro:IPR017907), Zinc finger, RING-type (InterPro:IPR001841), Zinc finger, C3HC4 RING-type (InterPro:IPR018957); BEST Arabidopsis thaliana protein match is: RING membrane-anchor 2 (TAIR:AT4G28270.1); Has 3991 Blast hits to 3981 proteins in 266 species: Archae - 0; Bacteria - 0; Metazoa - 2157; F…
LRZ	Chr4	1659386	1661219	-	ID=AT4G03520;Note=protein_coding_gene;Name=AT4G03520;coverage=1.0;sequence_ID=1.0;extra_copy_number=0;copy_num_ID=AT4G03520_0	AT4G03520	387.6	72	protein_coding	Thioredoxin superfamily protein	chloroplast localized thioredoxin, similar to prokaryotic types.	ATHM2; FUNCTIONS IN: enzyme activator activity; INVOLVED IN: response to oxidative stress, positive regulation of catalytic activity; LOCATED IN: thylakoid, chloroplast thylakoid membrane, chloroplast stroma, chloroplast; EXPRESSED IN: 24 plant structures; EXPRESSED DURING: 14 growth stages; CONTAINS InterPro DOMAIN/s: Thioredoxin fold (InterPro:IPR012335), Thioredoxin, core (InterPro:IPR015467),…
LRZ	Chr4	1667069	1668509	+	ID=AT4G03540;Note=protein_coding_gene;Name=AT4G03540;coverage=1.0;sequence_ID=1.0;extra_copy_number=0;copy_num_ID=AT4G03540_0	AT4G03540	0	0	protein_coding	Uncharacterised protein family (UPF0497)		Uncharacterised protein family (UPF0497); FUNCTIONS IN: molecular_function unknown; INVOLVED IN: biological_process unknown; LOCATED IN: endomembrane system; CONTAINS InterPro DOMAIN/s: Uncharacterised protein family UPF0497, trans-membrane plant (InterPro:IPR006702), Uncharacterised protein family UPF0497, trans-membrane plant subgroup (InterPro:IPR006459); BEST Arabidopsis thaliana protein matc…
LRZ	Chr4	1670374	1676722	+	ID=AT4G03550;Note=protein_coding_gene;Name=AT4G03550;coverage=1.0;sequence_ID=1.0;extra_copy_number=0;copy_num_ID=AT4G03550_0	AT4G03550	19.8	85.8	protein_coding	glucan synthase-like 5	Encodes a callose synthase that is required for wound and papillary callose formation in response to fungal pathogens Erysiphe and Blumeria. Mutants are resistant to P. parasitica and exhibit an exaggerated PR1 response.Contributes to PAMP-induced basal defense.	glucan synthase-like 5 (GSL05); FUNCTIONS IN: transferase activity, transferring glycosyl groups, 1,3-beta-glucan synthase activity; INVOLVED IN: in 12 processes; LOCATED IN: 1,3-beta-glucan synthase complex, plasma membrane; EXPRESSED IN: 26 plant structures; EXPRESSED DURING: 15 growth stages; CONTAINS InterPro DOMAIN/s: Glycosyl transferase, family 48 (InterPro:IPR003440); BEST Arabidopsis tha…
LRZ	Chr4	1677082	1682992	+	ID=AT4G03560;Note=protein_coding_gene;Name=AT4G03560;coverage=1.0;sequence_ID=1.0;extra_copy_number=0;copy_num_ID=AT4G03560_0	AT4G03560	71.3	45	protein_coding	two-pore channel 1	Encodes a depolarization-activated Ca(2+) channel. Anti-sense experiments with this gene as well as Sucrose-H(+) symporters and complementation of yeast sucrose uptake mutant cch1 suggest that this protein mediates a voltage-activated Ca(2+ )influx. Mutants lack detectable SV channel activity suggesting TPC1 is essential component of the SV channel. Patch clamp analysis of loss of function mutati…	two-pore channel 1 (TPC1); FUNCTIONS IN: voltage-gated calcium channel activity, calcium channel activity; INVOLVED IN: regulation of jasmonic acid biosynthetic process, calcium ion transport, calcium-mediated signaling, seed germination, regulation of stomatal movement; LOCATED IN: vacuolar membrane, plasma membrane, vacuole, plant-type vacuole; EXPRESSED IN: 25 plant structures; EXPRESSED DURIN…
LRZ	Chr4	1683853	1684840	+	ID=AT4G03565;Note=protein_coding_gene;Name=AT4G03565;coverage=1.0;sequence_ID=1.0;extra_copy_number=0;copy_num_ID=AT4G03565_0	AT4G03565	0	1.2	protein_coding	Cystatin/monellin superfamily protein		Cystatin/monellin superfamily protein; CONTAINS InterPro DOMAIN/s: Cystatin-related, plant (InterPro:IPR006525); BEST Arabidopsis thaliana protein match is: Cystatin/monellin superfamily protein (TAIR:AT5G17150.1); Has 30201 Blast hits to 17322 proteins in 780 species: Archae - 12; Bacteria - 1396; Metazoa - 17338; Fungi - 3422; Plants - 5037; Viruses - 0; Other Eukaryotes - 2996 (source: NCBI BL…
LRZ	Chr4	1685670	1686336	-	ID=AT4G03566;Note=protein_coding_gene;Name=AT4G03566;coverage=1.0;sequence_ID=1.0;extra_copy_number=0;copy_num_ID=AT4G03566_0	AT4G03566	0	0	protein_coding			unknown protein; FUNCTIONS IN: molecular_function unknown; INVOLVED IN: biological_process unknown; LOCATED IN: cellular_component unknown; BEST Arabidopsis thaliana protein match is: unknown protein (TAIR:AT5G19270.1); Has 30201 Blast hits to 17322 proteins in 780 species: Archae - 12; Bacteria - 1396; Metazoa - 17338; Fungi - 3422; Plants - 5037; Viruses - 0; Other Eukaryotes - 2996 (source: NC…
LRZ	Chr4	1687519	1691211	-	ID=AT4G03570;Note=protein_coding_gene;Name=AT4G03570;coverage=1.0;sequence_ID=1.0;extra_copy_number=0;copy_num_ID=AT4G03570_0	AT4G03570	0	0	protein_coding	Cystatin/monellin superfamily protein		Cystatin/monellin superfamily protein; CONTAINS InterPro DOMAIN/s: Cystatin-related, plant (InterPro:IPR006525); BEST Arabidopsis thaliana protein match is: Cystatin/monellin superfamily protein (TAIR:AT4G03590.1); Has 92 Blast hits to 82 proteins in 2 species: Archae - 0; Bacteria - 0; Metazoa - 0; Fungi - 0; Plants - 92; Viruses - 0; Other Eukaryotes - 0 (source: NCBI BLink).
LRZ	Chr4	1694092	1696198	+	ID=AT4G03580;Note=protein_coding_gene;Name=AT4G03580;coverage=1.0;sequence_ID=1.0;extra_copy_number=0;copy_num_ID=AT4G03580_0	AT4G03580	0	0	protein_coding			BEST Arabidopsis thaliana protein match is: Cysteine proteinases superfamily protein (TAIR:AT5G17080.1); Has 155 Blast hits to 136 proteins in 31 species: Archae - 0; Bacteria - 11; Metazoa - 28; Fungi - 14; Plants - 17; Viruses - 0; Other Eukaryotes - 85 (source: NCBI BLink).
LRZ	Chr4	1697887	1700057	-	ID=AT4G03590;Note=protein_coding_gene;Name=AT4G03590;coverage=1.0;sequence_ID=1.0;extra_copy_number=0;copy_num_ID=AT4G03590_0	AT4G03590	0	0	protein_coding	Cystatin/monellin superfamily protein		Cystatin/monellin superfamily protein; CONTAINS InterPro DOMAIN/s: Cystatin-related, plant (InterPro:IPR006525); BEST Arabidopsis thaliana protein match is: Cystatin/monellin superfamily protein (TAIR:AT4G03570.1); Has 124 Blast hits to 116 proteins in 22 species: Archae - 0; Bacteria - 1; Metazoa - 12; Fungi - 17; Plants - 79; Viruses - 1; Other Eukaryotes - 14 (source: NCBI BLink).
LRZ	Chr4	1700809	1701615	-	ID=AT4G03600;Note=protein_coding_gene;Name=AT4G03600;coverage=1.0;sequence_ID=1.0;extra_copy_number=0;copy_num_ID=AT4G03600_0	AT4G03600	1.1	1.6	protein_coding			unknown protein; BEST Arabidopsis thaliana protein match is: unknown protein (TAIR:AT1G03730.1); Has 30201 Blast hits to 17322 proteins in 780 species: Archae - 12; Bacteria - 1396; Metazoa - 17338; Fungi - 3422; Plants - 5037; Viruses - 0; Other Eukaryotes - 2996 (source: NCBI BLink).
LRZ	Chr4	1702046	1704089	+	ID=AT4G03610;Note=protein_coding_gene;Name=AT4G03610;coverage=1.0;sequence_ID=1.0;extra_copy_number=0;copy_num_ID=AT4G03610_0	AT4G03610	0.4	0.7	protein_coding	Metallo-hydrolase/oxidoreductase superfamily protein		Metallo-hydrolase/oxidoreductase superfamily protein; BEST Arabidopsis thaliana protein match is: Metallo-hydrolase/oxidoreductase superfamily protein (TAIR:AT1G30300.1); Has 2341 Blast hits to 2330 proteins in 693 species: Archae - 12; Bacteria - 1231; Metazoa - 0; Fungi - 21; Plants - 106; Viruses - 0; Other Eukaryotes - 971 (source: NCBI BLink).
LRZ	Chr4	1704147	1705772	-	ID=AT4G03620;Note=protein_coding_gene;Name=AT4G03620;coverage=1.0;sequence_ID=1.0;extra_copy_number=0;copy_num_ID=AT4G03620_0	AT4G03620	0.6	0.6	protein_coding	myosin heavy chain-related		myosin heavy chain-related; Has 2049 Blast hits to 1675 proteins in 293 species: Archae - 28; Bacteria - 210; Metazoa - 903; Fungi - 186; Plants - 47; Viruses - 4; Other Eukaryotes - 671 (source: NCBI BLink).
LRZ	Chr4	1705857	1707144	+	ID=AT4G03630;Note=protein_coding_gene;Name=AT4G03630;coverage=1.0;sequence_ID=1.0;extra_copy_number=0;copy_num_ID=AT4G03630_0	AT4G03630	0	0.3	protein_coding	RNI-like superfamily protein		RNI-like superfamily protein; BEST Arabidopsis thaliana protein match is: RNI-like superfamily protein (TAIR:AT4G05475.1); Has 1264 Blast hits to 979 proteins in 107 species: Archae - 0; Bacteria - 6; Metazoa - 480; Fungi - 50; Plants - 675; Viruses - 0; Other Eukaryotes - 53 (source: NCBI BLink).
LRZ	Chr4	1708859	1709863	+	ID=AT4G03635;Note=protein_coding_gene;Name=AT4G03635;coverage=1.0;sequence_ID=1.0;extra_copy_number=0;copy_num_ID=AT4G03635_0	AT4G03635	10	9.1	protein_coding			BEST Arabidopsis thaliana protein match is: RNI-like superfamily protein (TAIR:AT4G05470.1); Has 118 Blast hits to 113 proteins in 8 species: Archae - 0; Bacteria - 0; Metazoa - 0; Fungi - 0; Plants - 118; Viruses - 0; Other Eukaryotes - 0 (source: NCBI BLink).
LRZ	Chr4	2894503	2894588	-	ID=AT4G05508;Note=miRNA;Name=AT4G05508;coverage=1.0;sequence_ID=1.0;extra_copy_number=0;copy_num_ID=AT4G05508_0	AT4G05508	0	0	mirna	MIR405D; miRNA	Encodes a microRNA. MicroRNAs are regulatory RNAs with a mature length of ~21-nucleotides that are processed from hairpin precursors by Dicer-like enzymes. MicroRNAs can negatively regulate gene expression by attenuating translation or by directing mRNA cleavage. Mature sequence:ATGAGTTGGGTCTAACCCATAACT
LRZ	Chr4	2909298	2912776	+	ID=AT4G05520;Note=protein_coding_gene;Name=AT4G05520;coverage=1.0;sequence_ID=1.0;extra_copy_number=0;copy_num_ID=AT4G05520_0	AT4G05520	2.2	167.9	protein_coding	EPS15 homology domain 2	Encodes AtEHD2, one of the Arabidopsis Eps15 homology domain proteins involved in endocytosis (AtEHD1, At3g20290).	EPS15 homology domain 2 (EHD2); FUNCTIONS IN: GTP binding, GTPase activity, calcium ion binding; INVOLVED IN: endocytosis; LOCATED IN: plasma membrane, microsome, membrane, cytoplasm; EXPRESSED IN: 22 plant structures; EXPRESSED DURING: 13 growth stages; CONTAINS InterPro DOMAIN/s: EF-HAND 2 (InterPro:IPR018249), EPS15 homology (EH) (InterPro:IPR000261), Dynamin, GTPase domain (InterPro:IPR001401…
LRZ	Chr4	2912901	2913872	-	ID=AT4G05523;Note=protein_coding_gene;Name=AT4G05523;coverage=1.0;sequence_ID=1.0;extra_copy_number=0;copy_num_ID=AT4G05523_0	AT4G05523	0	0	protein_coding			BEST Arabidopsis thaliana protein match is: embryo defective 1745 (TAIR:AT1G13120.1); Has 30201 Blast hits to 17322 proteins in 780 species: Archae - 12; Bacteria - 1396; Metazoa - 17338; Fungi - 3422; Plants - 5037; Viruses - 0; Other Eukaryotes - 2996 (source: NCBI BLink).
LRZ	Chr4	2921240	2923213	+	ID=AT4G05530;Note=protein_coding_gene;Name=AT4G05530;coverage=1.0;sequence_ID=1.0;extra_copy_number=0;copy_num_ID=AT4G05530_0	AT4G05530	20.3	43.6	protein_coding	indole-3-butyric acid response 1	Encodes a peroxisomal member of the short-chain dehydrogenase/reductase (SDR) family of enzymes. Loss of IBR1 function causes increased resistance to indole-3-butyric acid without affecting plant responses to IAA, NAA, and 2,4-D. This enzyme may be responsible for catalyzing a dehydrogenation step in the beta-oxidation-like conversion of IBA to IAA.	indole-3-butyric acid response 1 (IBR1); FUNCTIONS IN: oxidoreductase activity, binding, catalytic activity; INVOLVED IN: root hair elongation, indolebutyric acid metabolic process, response to indolebutyric acid stimulus; LOCATED IN: peroxisome; EXPRESSED IN: 24 plant structures; EXPRESSED DURING: 16 growth stages; CONTAINS InterPro DOMAIN/s: Short-chain dehydrogenase/reductase, conserved site (…
LRZ	Chr4	2923624	2925913	-	ID=AT4G05540;Note=protein_coding_gene;Name=AT4G05540;coverage=1.0;sequence_ID=1.0;extra_copy_number=0;copy_num_ID=AT4G05540_0	AT4G05540	0.1	0	protein_coding	P-loop containing nucleoside triphosphate hydrolases superfamily protein		P-loop containing nucleoside triphosphate hydrolases superfamily protein; BEST Arabidopsis thaliana protein match is: P-loop containing nucleoside triphosphate hydrolases superfamily protein (TAIR:AT5G37150.1); Has 6000 Blast hits to 5190 proteins in 999 species: Archae - 178; Bacteria - 1607; Metazoa - 1364; Fungi - 1219; Plants - 628; Viruses - 117; Other Eukaryotes - 887 (source: NCBI BLink).
LRZ	Chr4	2930895	2931507	+	ID=AT4G05553;Note=protein_coding_gene;Name=AT4G05553;coverage=1.0;sequence_ID=1.0;extra_copy_number=0;copy_num_ID=AT4G05553_0	AT4G05553	0	0	protein_coding	zinc knuckle (CCHC-type) family protein		zinc knuckle (CCHC-type) family protein; Has 30201 Blast hits to 17322 proteins in 780 species: Archae - 12; Bacteria - 1396; Metazoa - 17338; Fungi - 3422; Plants - 5037; Viruses - 0; Other Eukaryotes - 2996 (source: NCBI BLink).
LRZ	Chr4	7138910	7141528	-	ID=AT4G07350;Note=protein_coding_gene;Name=AT4G07350;coverage=1.0;sequence_ID=1.0;extra_copy_number=0;copy_num_ID=AT4G07350_0	AT4G07350	0	0	protein_coding			unknown protein; BEST Arabidopsis thaliana protein match is: unknown protein (TAIR:AT1G40129.1); Has 30201 Blast hits to 17322 proteins in 780 species: Archae - 12; Bacteria - 1396; Metazoa - 17338; Fungi - 3422; Plants - 5037; Viruses - 0; Other Eukaryotes - 2996 (source: NCBI BLink).
LRZ	Chr4	7158730	7159317	-	ID=AT4G07380;Note=protein_coding_gene;Name=AT4G07380;coverage=1.0;sequence_ID=1.0;extra_copy_number=0;copy_num_ID=AT4G07380_0	AT4G07380	0	0	protein_coding			unknown protein; Has 30201 Blast hits to 17322 proteins in 780 species: Archae - 12; Bacteria - 1396; Metazoa - 17338; Fungi - 3422; Plants - 5037; Viruses - 0; Other Eukaryotes - 2996 (source: NCBI BLink).
LRZ	Chr4	7161981	7163872	+	ID=AT4G07390;Note=protein_coding_gene;Name=AT4G07390;coverage=1.0;sequence_ID=1.0;extra_copy_number=0;copy_num_ID=AT4G07390_0	AT4G07390	23.8	7.2	protein_coding	Mannose-P-dolichol utilization defect 1 protein		Mannose-P-dolichol utilization defect 1 protein; CONTAINS InterPro DOMAIN/s: Cystinosin/ERS1p repeat (InterPro:IPR006603), Mannose-P-dolichol utilization defect 1 protein (InterPro:IPR016817); BEST Arabidopsis thaliana protein match is: Mannose-P-dolichol utilization defect 1 protein (TAIR:AT5G59470.1); Has 30201 Blast hits to 17322 proteins in 780 species: Archae - 12; Bacteria - 1396; Metazoa -…
LRZ	Chr4	7164148	7165812	-	ID=AT4G07400;Note=protein_coding_gene;Name=AT4G07400;coverage=1.0;sequence_ID=1.0;extra_copy_number=0;copy_num_ID=AT4G07400_0	AT4G07400	5.4	12.5	protein_coding	VIER F-box proteine 3	Encodes an F-box protein. Based on genetic analysis appears to be functionally redundant with VFB1,2,and 4. When levels of all 4 genes are reduced plants show defects in growth and reduced levels of auxin response genes.	VIER F-box proteine 3 (VFB3); CONTAINS InterPro DOMAIN/s: F-box domain, cyclin-like (InterPro:IPR001810), F-box domain, Skp2-like (InterPro:IPR022364); BEST Arabidopsis thaliana protein match is: VIER F-box proteine 1 (TAIR:AT1G47056.1); Has 30201 Blast hits to 17322 proteins in 780 species: Archae - 12; Bacteria - 1396; Metazoa - 17338; Fungi - 3422; Plants - 5037; Viruses - 0; Other Eukaryotes …
LRZ	Chr4	7167307	7167495	+	ID=AT4G07408;Note=protein_coding_gene;Name=AT4G07408;coverage=1.0;sequence_ID=1.0;extra_copy_number=0;copy_num_ID=AT4G07408_0	AT4G07408	1.3	0	protein_coding			unknown protein; Has 30201 Blast hits to 17322 proteins in 780 species: Archae - 12; Bacteria - 1396; Metazoa - 17338; Fungi - 3422; Plants - 5037; Viruses - 0; Other Eukaryotes - 2996 (source: NCBI BLink).
LRZ	Chr4	7167551	7171526	-	ID=AT4G07410;Note=protein_coding_gene;Name=AT4G07410;coverage=1.0;sequence_ID=1.0;extra_copy_number=0;copy_num_ID=AT4G07410_0	AT4G07410	25.7	111.2	protein_coding	Transducin family protein / WD-40 repeat family protein		Transducin family protein / WD-40 repeat family protein; CONTAINS InterPro DOMAIN/s: WD40 repeat-like-containing domain (InterPro:IPR011046), WD40 repeat 2 (InterPro:IPR019782), WD40-repeat-containing domain (InterPro:IPR017986), WD40 repeat (InterPro:IPR001680), WD40/YVTN repeat-like-containing domain (InterPro:IPR015943), WD40 repeat, subgroup (InterPro:IPR019781); BEST Arabidopsis thaliana pro…
LRZ	Chr4	7281262	7281815	-	ID=AT4G07515;Note=protein_coding_gene;Name=AT4G07515;coverage=1.0;sequence_ID=1.0;extra_copy_number=0;copy_num_ID=AT4G07515_0	AT4G07515	0	0	protein_coding	Protein of unknown function (DUF784)		Protein of unknown function (DUF784); FUNCTIONS IN: molecular_function unknown; INVOLVED IN: biological_process unknown; LOCATED IN: endomembrane system; EXPRESSED IN: synergid; CONTAINS InterPro DOMAIN/s: Protein of unknown function DUF784, Arabidopsis thaliana (InterPro:IPR008502); BEST Arabidopsis thaliana protein match is: Protein of unknown function (DUF784) (TAIR:AT1G45223.1); Has 30201 Bla…
LRZ	Chr4	7311653	7312280	-	ID=AT4G07524;Note=protein_coding_gene;Name=AT4G07524;coverage=1.0;sequence_ID=1.0;extra_copy_number=0;copy_num_ID=AT4G07524_0	AT4G07524	0	0	protein_coding	Ras-related small GTP-binding family protein		Ras-related small GTP-binding family protein; CONTAINS InterPro DOMAIN/s: Rab11-related (InterPro:IPR015595); BEST Arabidopsis thaliana protein match is: RAB GTPase homolog A3 (TAIR:AT1G01200.1); Has 30201 Blast hits to 17322 proteins in 780 species: Archae - 12; Bacteria - 1396; Metazoa - 17338; Fungi - 3422; Plants - 5037; Viruses - 0; Other Eukaryotes - 2996 (source: NCBI BLink).
LRZ	Chr4	7324957	7326466	-	ID=AT4G07526;Note=protein_coding_gene;Name=AT4G07526;coverage=1.0;sequence_ID=1.0;extra_copy_number=0;copy_num_ID=AT4G07526_0	AT4G07526	0	0	protein_coding			unknown protein; BEST Arabidopsis thaliana protein match is: unknown protein (TAIR:AT3G33528.1); Has 30201 Blast hits to 17322 proteins in 780 species: Archae - 12; Bacteria - 1396; Metazoa - 17338; Fungi - 3422; Plants - 5037; Viruses - 0; Other Eukaryotes - 2996 (source: NCBI BLink).
LRZ	Chr4	7423008	7425148	-	ID=AT4G07666;Note=protein_coding_gene;Name=AT4G07666;coverage=1.0;sequence_ID=1.0;extra_copy_number=0;copy_num_ID=AT4G07666_0	AT4G07666	0	0	protein_coding			unknown protein; Has 30201 Blast hits to 17322 proteins in 780 species: Archae - 12; Bacteria - 1396; Metazoa - 17338; Fungi - 3422; Plants - 5037; Viruses - 0; Other Eukaryotes - 2996 (source: NCBI BLink).
LRZ	Chr4	7429217	7430653	+	ID=AT4G07670;Note=protein_coding_gene;Name=AT4G07670;coverage=1.0;sequence_ID=1.0;extra_copy_number=0;copy_num_ID=AT4G07670_0	AT4G07670	0	0.1	protein_coding	protease-associated (PA) domain-containing protein		protease-associated (PA) domain-containing protein; CONTAINS InterPro DOMAIN/s: Protease-associated PA (InterPro:IPR003137); BEST Arabidopsis thaliana protein match is: Peptidase M28 family protein (TAIR:AT5G19740.1); Has 1547 Blast hits to 1542 proteins in 265 species: Archae - 2; Bacteria - 277; Metazoa - 551; Fungi - 328; Plants - 113; Viruses - 0; Other Eukaryotes - 276 (source: NCBI BLink).
LRZ	Chr4	7432319	7433453	-	ID=AT4G07675;Note=protein_coding_gene;Name=AT4G07675;coverage=1.0;sequence_ID=1.0;extra_copy_number=0;copy_num_ID=AT4G07675_0	AT4G07675	0	0	protein_coding			unknown protein; BEST Arabidopsis thaliana protein match is: Plant protein 1589 of unknown function (TAIR:AT1G49700.2); Has 30201 Blast hits to 17322 proteins in 780 species: Archae - 12; Bacteria - 1396; Metazoa - 17338; Fungi - 3422; Plants - 5037; Viruses - 0; Other Eukaryotes - 2996 (source: NCBI BLink).
LRZ	Chr4	7505944	7506988	+	ID=AT4G07740;Note=protein_coding_gene;Name=AT4G07740;coverage=1.0;sequence_ID=1.0;extra_copy_number=0;copy_num_ID=AT4G07740_0	AT4G07740	0	0	protein_coding	Protein of unknown function (DUF3287)		Protein of unknown function (DUF3287); CONTAINS InterPro DOMAIN/s: Protein of unknown function DUF3287 (InterPro:IPR021704); BEST Arabidopsis thaliana protein match is: Protein of unknown function (DUF3287) (TAIR:AT5G35603.2); Has 32 Blast hits to 32 proteins in 2 species: Archae - 0; Bacteria - 0; Metazoa - 0; Fungi - 0; Plants - 32; Viruses - 0; Other Eukaryotes - 0 (source: NCBI BLink).
LRZ	Chr4	7572154	7572261	-	ID=AT4G07786;Note=protein_coding_gene;Name=AT4G07786;coverage=1.0;sequence_ID=1.0;extra_copy_number=0;copy_num_ID=AT4G07786_0	AT4G07786	0	0	protein_coding			unknown protein; Has 30201 Blast hits to 17322 proteins in 780 species: Archae - 12; Bacteria - 1396; Metazoa - 17338; Fungi - 3422; Plants - 5037; Viruses - 0; Other Eukaryotes - 2996 (source: NCBI BLink).
LRZ	Chr4	7604010	7604696	-	ID=AT4G07820;Note=protein_coding_gene;Name=AT4G07820;coverage=1.0;sequence_ID=1.0;extra_copy_number=0;copy_num_ID=AT4G07820_0	AT4G07820	0.1	0	protein_coding	CAP (Cysteine-rich secretory proteins, Antigen 5, and Pathogenesis-related 1 protein) superfamily protein		CAP (Cysteine-rich secretory proteins, Antigen 5, and Pathogenesis-related 1 protein) superfamily protein; FUNCTIONS IN: molecular_function unknown; LOCATED IN: endomembrane system, extracellular region; EXPRESSED IN: stem, hypocotyl, root; CONTAINS InterPro DOMAIN/s: Allergen V5/Tpx-1 related (InterPro:IPR001283), SCP-like extracellular (InterPro:IPR014044); BEST Arabidopsis thaliana protein mat…
LRZ	Chr4	7611086	7612584	+	ID=AT4G07825;Note=protein_coding_gene;Name=AT4G07825;coverage=1.0;sequence_ID=1.0;extra_copy_number=0;copy_num_ID=AT4G07825_0	AT4G07825	54.8	10.8	protein_coding			unknown protein; Has 4 Blast hits to 4 proteins in 2 species: Archae - 0; Bacteria - 0; Metazoa - 0; Fungi - 0; Plants - 4; Viruses - 0; Other Eukaryotes - 0 (source: NCBI BLink).
LRZ	Chr4	7659017	7659908	+	ID=AT4G07868;Note=protein_coding_gene;Name=AT4G07868;coverage=1.0;sequence_ID=1.0;extra_copy_number=0;copy_num_ID=AT4G07868_0	AT4G07868	0	0	protein_coding			unknown protein; FUNCTIONS IN: molecular_function unknown; INVOLVED IN: biological_process unknown; LOCATED IN: endomembrane system; Has 30201 Blast hits to 17322 proteins in 780 species: Archae - 12; Bacteria - 1396; Metazoa - 17338; Fungi - 3422; Plants - 5037; Viruses - 0; Other Eukaryotes - 2996 (source: NCBI BLink).
LRZ	Chr4	7699453	7700679	+	ID=AT4G07932;Note=protein_coding_gene;Name=AT4G07932;coverage=1.0;sequence_ID=1.0;extra_copy_number=0;copy_num_ID=AT4G07932_0	AT4G07932	0	0	protein_coding			unknown protein; FUNCTIONS IN: molecular_function unknown; INVOLVED IN: biological_process unknown; LOCATED IN: endomembrane system; BEST Arabidopsis thaliana protein match is: unknown protein (TAIR:AT3G43150.1); Has 30201 Blast hits to 17322 proteins in 780 species: Archae - 12; Bacteria - 1396; Metazoa - 17338; Fungi - 3422; Plants - 5037; Viruses - 0; Other Eukaryotes - 2996 (source: NCBI BLin…
LRZ	Chr4	7769506	7770942	+	ID=AT4G07940;Note=protein_coding_gene;Name=AT4G07940;coverage=1.0;sequence_ID=1.0;extra_copy_number=0;copy_num_ID=AT4G07940_0	AT4G07940	0	2.2	protein_coding	Protein of unknown function (DUF3245)		Protein of unknown function (DUF3245); CONTAINS InterPro DOMAIN/s: Protein of unknown function DUF3245 (InterPro:IPR021641); BEST Arabidopsis thaliana protein match is: Protein of unknown function (DUF3245) (TAIR:AT3G61370.1); Has 36 Blast hits to 36 proteins in 10 species: Archae - 0; Bacteria - 0; Metazoa - 0; Fungi - 0; Plants - 36; Viruses - 0; Other Eukaryotes - 0 (source: NCBI BLink).
LRZ	Chr4	7774877	7776628	+	ID=AT4G07950;Note=protein_coding_gene;Name=AT4G07950;coverage=1.0;sequence_ID=1.0;extra_copy_number=0;copy_num_ID=AT4G07950_0	AT4G07950	7.7	28.6	protein_coding	DNA-directed RNA polymerase, subunit M, archaeal		DNA-directed RNA polymerase, subunit M, archaeal; FUNCTIONS IN: in 6 functions; INVOLVED IN: RNA elongation, regulation of transcription, DNA-dependent, transcription, regulation of transcription; LOCATED IN: nucleus, cytoplasm; EXPRESSED IN: male gametophyte; EXPRESSED DURING: M germinated pollen stage; CONTAINS InterPro DOMAIN/s: Zinc finger, TFIIS-type (InterPro:IPR001222), DNA-directed RNA po…
LRZ	Chr4	7779174	7782481	-	ID=AT4G07960;Note=protein_coding_gene;Name=AT4G07960;coverage=1.0;sequence_ID=1.0;extra_copy_number=0;copy_num_ID=AT4G07960_0	AT4G07960	2.9	1.1	protein_coding	Cellulose-synthase-like C12	encodes a gene similar to cellulose synthase	Cellulose-synthase-like C12 (CSLC12); FUNCTIONS IN: cellulose synthase activity, transferase activity, transferring glycosyl groups; INVOLVED IN: biological_process unknown; LOCATED IN: cellular_component unknown; EXPRESSED IN: 24 plant structures; EXPRESSED DURING: 15 growth stages; CONTAINS InterPro DOMAIN/s: Glycosyl transferase, family 2 (InterPro:IPR001173); BEST Arabidopsis thaliana protein…
LRZ	Chr4	7785469	7786186	+	ID=AT4G07965;Note=protein_coding_gene;Name=AT4G07965;coverage=1.0;sequence_ID=1.0;extra_copy_number=0;copy_num_ID=AT4G07965_0	AT4G07965	0	3.2	protein_coding			unknown protein; Has 30201 Blast hits to 17322 proteins in 780 species: Archae - 12; Bacteria - 1396; Metazoa - 17338; Fungi - 3422; Plants - 5037; Viruses - 0; Other Eukaryotes - 2996 (source: NCBI BLink).
LRZ	Chr4	7802246	7806446	-	ID=AT4G07990;Note=protein_coding_gene;Name=AT4G07990;coverage=1.0;sequence_ID=0.999;extra_copy_number=0;copy_num_ID=AT4G07990_0;low_identity=True	AT4G07990	23	91.1	protein_coding	Chaperone DnaJ-domain superfamily protein		Chaperone DnaJ-domain superfamily protein; FUNCTIONS IN: heat shock protein binding; INVOLVED IN: protein folding; EXPRESSED IN: 22 plant structures; EXPRESSED DURING: 13 growth stages; CONTAINS InterPro DOMAIN/s: Molecular chaperone, heat shock protein, Hsp40, DnaJ (InterPro:IPR015609), Heat shock protein DnaJ, N-terminal (InterPro:IPR001623); BEST Arabidopsis thaliana protein match is: Chaperon…
LRZ	Chr4	7823636	7824217	+	ID=AT4G08025;Note=protein_coding_gene;Name=AT4G08025;coverage=1.0;sequence_ID=1.0;extra_copy_number=0;copy_num_ID=AT4G08025_0	AT4G08025	0	0	protein_coding	Protein of unknown function (DUF784)		Protein of unknown function (DUF784); FUNCTIONS IN: molecular_function unknown; INVOLVED IN: biological_process unknown; LOCATED IN: endomembrane system; CONTAINS InterPro DOMAIN/s: Protein of unknown function DUF784, Arabidopsis thaliana (InterPro:IPR008502); BEST Arabidopsis thaliana protein match is: Protein of unknown function (DUF784) (TAIR:AT1G57760.1); Has 30201 Blast hits to 17322 protein…
LRZ	Chr4	7828382	7828716	+	ID=AT4G08028;Note=protein_coding_gene;Name=AT4G08028;coverage=1.0;sequence_ID=1.0;extra_copy_number=0;copy_num_ID=AT4G08028_0	AT4G08028	0	0	protein_coding	Molecular chaperone Hsp40/DnaJ family protein	Encodes a defensin-like (DEFL) family protein.	Molecular chaperone Hsp40/DnaJ family protein; LOCATED IN: endomembrane system; CONTAINS InterPro DOMAIN/s: Molecular chaperone, heat shock protein, Hsp40, DnaJ (InterPro:IPR015609); BEST Arabidopsis thaliana protein match is: Molecular chaperone Hsp40/DnaJ family protein (TAIR:AT2G20465.1); Has 35333 Blast hits to 34131 proteins in 2444 species: Archae - 798; Bacteria - 22429; Metazoa - 974; Fun…
LRZ	Chr4	7843392	7845181	+	ID=AT4G08035;Note=other_RNA;Name=AT4G08035;coverage=1.0;sequence_ID=1.0;extra_copy_number=0;copy_num_ID=AT4G08035_0	AT4G08035	0	0	other_rna	other RNA	Unknown gene
LRZ	Chr4	7861685	7862872	-	ID=AT4G08039;Note=protein_coding_gene;Name=AT4G08039;coverage=1.0;sequence_ID=1.0;extra_copy_number=0;copy_num_ID=AT4G08039_0	AT4G08039	0	0	protein_coding	Defensin-like (DEFL) family protein	Encodes a defensin-like (DEFL) family protein.	Defensin-like (DEFL) family protein; LOCATED IN: endomembrane system; Has 35333 Blast hits to 34131 proteins in 2444 species: Archae - 798; Bacteria - 22429; Metazoa - 974; Fungi - 991; Plants - 531; Viruses - 0; Other Eukaryotes - 9610 (source: NCBI BLink).
LRZ	Chr4	7863949	7865776	+	ID=AT4G08040;Note=protein_coding_gene;Name=AT4G08040;coverage=1.0;sequence_ID=1.0;extra_copy_number=0;copy_num_ID=AT4G08040_0	AT4G08040	25	0	protein_coding	1-aminocyclopropane-1-carboxylate synthase 11	encodes an aminotransferase that belongs to ACC synthase gene family structurally	1-aminocyclopropane-1-carboxylate synthase 11 (ACS11); FUNCTIONS IN: 1-aminocyclopropane-1-carboxylate synthase activity; INVOLVED IN: ethylene biosynthetic process, biosynthetic process; LOCATED IN: cellular_component unknown; EXPRESSED IN: cotyledon, petiole, leaf; EXPRESSED DURING: LP.10 ten leaves visible, LP.12 twelve leaves visible; CONTAINS InterPro DOMAIN/s: 1-aminocyclopropane-1-carboxyl…
LRZ	Chr4	7926402	7926584	+	ID=AT4G08073;Note=protein_coding_gene;Name=AT4G08073;coverage=1.0;sequence_ID=1.0;extra_copy_number=0;copy_num_ID=AT4G08073_0	AT4G08073	0	0	protein_coding			unknown protein; Has 30201 Blast hits to 17322 proteins in 780 species: Archae - 12; Bacteria - 1396; Metazoa - 17338; Fungi - 3422; Plants - 5037; Viruses - 0; Other Eukaryotes - 2996 (source: NCBI BLink).
LRZ	Chr4	7980934	7982770	+	ID=AT4G08097;Note=protein_coding_gene;Name=AT4G08097;coverage=1.0;sequence_ID=1.0;extra_copy_number=0;copy_num_ID=AT4G08097_0	AT4G08097	0	0	protein_coding			BEST Arabidopsis thaliana protein match is: myosin heavy chain-related (TAIR:AT3G30230.1); Has 30201 Blast hits to 17322 proteins in 780 species: Archae - 12; Bacteria - 1396; Metazoa - 17338; Fungi - 3422; Plants - 5037; Viruses - 0; Other Eukaryotes - 2996 (source: NCBI BLink).
LRZ	Chr4	7997075	7997324	-	ID=AT4G08116;Note=miRNA;Name=AT4G08116;coverage=1.0;sequence_ID=1.0;extra_copy_number=0;copy_num_ID=AT4G08116_0	AT4G08116	0	0	mirna	MIR401; miRNA	Encodes a microRNA. MicroRNAs are regulatory RNAs with a mature length of ~21-nucleotides that are processed from hairpin precursors by Dicer-like enzymes. MicroRNAs can negatively regulate gene expression by attenuating translation or by directing mRNA cleavage. Mature sequence:CGAAACTGGTGTCGACCGACA
LRZ	Chr5	10625736	10626223	+	ID=AT5G28610;Note=protein_coding_gene;Name=AT5G28610;coverage=1.0;sequence_ID=1.0;extra_copy_number=0;copy_num_ID=AT5G28610_0	AT5G28610	5.7	0	protein_coding			BEST Arabidopsis thaliana protein match is: glycine-rich protein (TAIR:AT5G28630.1); Has 1536 Blast hits to 1202 proteins in 136 species: Archae - 0; Bacteria - 8; Metazoa - 888; Fungi - 120; Plants - 71; Viruses - 39; Other Eukaryotes - 410 (source: NCBI BLink).
LRZ	Chr5	10626748	10627278	+	ID=AT5G28615;Note=protein_coding_gene;Name=AT5G28615;coverage=1.0;sequence_ID=1.0;extra_copy_number=0;copy_num_ID=AT5G28615_0	AT5G28615	0	0	protein_coding	RNA-directed DNA polymerase (reverse transcriptase)-related family protein		RNA-directed DNA polymerase (reverse transcriptase)-related family protein; CONTAINS InterPro DOMAIN/s: RNA-directed DNA polymerase (reverse transcriptase), related (InterPro:IPR015706); BEST Arabidopsis thaliana protein match is: RNA-directed DNA polymerase (reverse transcriptase)-related family protein (TAIR:AT4G04650.1); Has 30201 Blast hits to 17322 proteins in 780 species: Archae - 12; Bacte…
LRZ	Chr5	10627306	10627781	-	ID=AT5G28620;Note=protein_coding_gene;Name=AT5G28620;coverage=1.0;sequence_ID=1.0;extra_copy_number=0;copy_num_ID=AT5G28620_0	AT5G28620	0	0	protein_coding	protein kinase C-related		protein kinase C-related; Has 1 Blast hits to 1 proteins in 1 species: Archae - 0; Bacteria - 0; Metazoa - 0; Fungi - 0; Plants - 1; Viruses - 0; Other Eukaryotes - 0 (source: NCBI BLink).
LRZ	Chr5	10651408	10652026	+	ID=AT5G28630;Note=protein_coding_gene;Name=AT5G28630;coverage=1.0;sequence_ID=1.0;extra_copy_number=0;copy_num_ID=AT5G28630_0	AT5G28630	38.9	0	protein_coding	glycine-rich protein		glycine-rich protein; BEST Arabidopsis thaliana protein match is: unknown protein (TAIR:AT5G28610.1); Has 3156 Blast hits to 2062 proteins in 232 species: Archae - 6; Bacteria - 50; Metazoa - 1681; Fungi - 287; Plants - 258; Viruses - 160; Other Eukaryotes - 714 (source: NCBI BLink).
LRZ	Chr5	10662348	10664670	-	ID=AT5G28640;Note=protein_coding_gene;Name=AT5G28640;coverage=1.0;sequence_ID=1.0;extra_copy_number=0;copy_num_ID=AT5G28640_0	AT5G28640	0.5	0.6	protein_coding	SSXT family protein	Encodes a protein with similarity to mammalian transcriptional coactivator that is involved in cell proliferation during leaf and flower development. Loss of function mutations have narrow, pointed leaves and narrow floral organs. AN3 interacts with members of the growth regulating factor (GRF) family of transcription factors.	ANGUSTIFOLIA 3 (AN3); CONTAINS InterPro DOMAIN/s: SSXT (InterPro:IPR007726); BEST Arabidopsis thaliana protein match is: GRF1-interacting factor 3 (TAIR:AT4G00850.1); Has 1752 Blast hits to 1579 proteins in 197 species: Archae - 0; Bacteria - 58; Metazoa - 1009; Fungi - 145; Plants - 200; Viruses - 1; Other Eukaryotes - 339 (source: NCBI BLink).
LRZ	Chr5	10669370	10669519	-	ID=AT5G28642;Note=protein_coding_gene;Name=AT5G28642;coverage=1.0;sequence_ID=1.0;extra_copy_number=0;copy_num_ID=AT5G28642_0	AT5G28642	0	0	protein_coding			unknown protein; Has 30201 Blast hits to 17322 proteins in 780 species: Archae - 12; Bacteria - 1396; Metazoa - 17338; Fungi - 3422; Plants - 5037; Viruses - 0; Other Eukaryotes - 2996 (source: NCBI BLink).
LRZ	Chr5	10689590	10692010	+	ID=AT5G28646;Note=protein_coding_gene;Name=AT5G28646;coverage=1.0;sequence_ID=1.0;extra_copy_number=0;copy_num_ID=AT5G28646_0	AT5G28646	0.4	0	protein_coding	TPX2 (targeting protein for Xklp2) protein family	Encodes a novel protein. The wvd2 gain-of-function mutant has impaired cell expansion and root waving, and changed root skewing.	WAVE-DAMPENED 2 (WVD2); FUNCTIONS IN: molecular_function unknown; INVOLVED IN: trichome branching, multidimensional cell growth, microtubule bundle formation, establishment or maintenance of cell polarity, microtubule cytoskeleton organization; LOCATED IN: cortical microtubule; CONTAINS InterPro DOMAIN/s: Xklp2 targeting protein (InterPro:IPR009675); BEST Arabidopsis thaliana protein match is: WV…
LRZ	Chr5	10692492	10693980	-	ID=AT5G28650;Note=protein_coding_gene;Name=AT5G28650;coverage=1.0;sequence_ID=1.0;extra_copy_number=0;copy_num_ID=AT5G28650_0	AT5G28650	0.2	0	protein_coding	WRKY DNA-binding protein 74	member of WRKY Transcription Factor; Group II-d	WRKY DNA-binding protein 74 (WRKY74); FUNCTIONS IN: calmodulin binding, sequence-specific DNA binding transcription factor activity; INVOLVED IN: regulation of transcription, DNA-dependent, regulation of transcription; LOCATED IN: nucleus; EXPRESSED IN: 10 plant structures; EXPRESSED DURING: 4 anthesis, F mature embryo stage, petal differentiation and expansion stage, E expanded cotyledon stage, …
LRZ	Chr5	10697994	10698702	+	ID=AT5G28660;Note=protein_coding_gene;Name=AT5G28660;coverage=1.0;sequence_ID=1.0;extra_copy_number=0;copy_num_ID=AT5G28660_0	AT5G28660	0	0	protein_coding	NHL domain-containing protein		NHL domain-containing protein; CONTAINS InterPro DOMAIN/s: Six-bladed beta-propeller, TolB-like (InterPro:IPR011042); BEST Arabidopsis thaliana protein match is: Calcium-dependent phosphotriesterase superfamily protein (TAIR:AT2G47370.1); Has 68 Blast hits to 68 proteins in 15 species: Archae - 0; Bacteria - 2; Metazoa - 0; Fungi - 0; Plants - 66; Viruses - 0; Other Eukaryotes - 0 (source: NCBI B…
LRZ	Chr5	10734215	10736791	-	ID=AT5G28680;Note=protein_coding_gene;Name=AT5G28680;coverage=1.0;sequence_ID=1.0;extra_copy_number=0;copy_num_ID=AT5G28680_0	AT5G28680	1.5	1	protein_coding	Malectin/receptor-like protein kinase family protein	Receptor-like kinase required for maintenance of pollen tube growth. Display polar localization at the plasma membrane of the pollen tube tip.	ANXUR2 (ANX2); FUNCTIONS IN: protein serine/threonine kinase activity, protein kinase activity, kinase activity, ATP binding; INVOLVED IN: pollen tube growth; LOCATED IN: apical plasma membrane; EXPRESSED IN: 11 plant structures; EXPRESSED DURING: L mature pollen stage, M germinated pollen stage, 4 anthesis, C globular stage, petal differentiation and expansion stage; CONTAINS InterPro DOMAIN/s: …
LRZ	Chr5	10737516	10738869	+	ID=AT5G28690;Note=protein_coding_gene;Name=AT5G28690;coverage=1.0;sequence_ID=1.0;extra_copy_number=0;copy_num_ID=AT5G28690_0	AT5G28690	2.1	0.9	protein_coding	Protein of unknown function (DUF1685)		Protein of unknown function (DUF1685); CONTAINS InterPro DOMAIN/s: Protein of unknown function DUF1685 (InterPro:IPR012881); BEST Arabidopsis thaliana protein match is: Protein of unknown function (DUF1685) (TAIR:AT3G04700.1); Has 207 Blast hits to 207 proteins in 15 species: Archae - 0; Bacteria - 0; Metazoa - 0; Fungi - 0; Plants - 205; Viruses - 0; Other Eukaryotes - 2 (source: NCBI BLink).
LRZ	Chr5	10790909	10791730	+	ID=AT5G28720;Note=protein_coding_gene;Name=AT5G28720;coverage=1.0;sequence_ID=1.0;extra_copy_number=0;copy_num_ID=AT5G28720_0	AT5G28720	0	0	protein_coding			unknown protein; Has 4 Blast hits to 4 proteins in 2 species: Archae - 0; Bacteria - 0; Metazoa - 0; Fungi - 0; Plants - 4; Viruses - 0; Other Eukaryotes - 0 (source: NCBI BLink).
LRZ	Chr5	10793781	10794996	+	ID=AT5G28730;Note=protein_coding_gene;Name=AT5G28730;coverage=1.0;sequence_ID=1.0;extra_copy_number=0;copy_num_ID=AT5G28730_0	AT5G28730	0	0	protein_coding			unknown protein; BEST Arabidopsis thaliana protein match is: unknown protein (TAIR:AT1G43722.1); Has 496 Blast hits to 496 proteins in 68 species: Archae - 0; Bacteria - 0; Metazoa - 3; Fungi - 23; Plants - 470; Viruses - 0; Other Eukaryotes - 0 (source: NCBI BLink).
LRZ	Chr5	10795425	10798689	+	ID=AT5G28740;Note=protein_coding_gene;Name=AT5G28740;coverage=1.0;sequence_ID=1.0;extra_copy_number=0;copy_num_ID=AT5G28740_0	AT5G28740	29.5	151.9	protein_coding	Tetratricopeptide repeat (TPR)-like superfamily protein		Tetratricopeptide repeat (TPR)-like superfamily protein; FUNCTIONS IN: binding; INVOLVED IN: RNA processing; LOCATED IN: intracellular; EXPRESSED IN: 23 plant structures; EXPRESSED DURING: 13 growth stages; CONTAINS InterPro DOMAIN/s: RNA-processing protein, HAT helix (InterPro:IPR003107), Tetratricopeptide-like helical (InterPro:IPR011990), Tetratricopeptide repeat-containing (InterPro:IPR013026…
LRZ	Chr5	10798761	10800500	-	ID=AT5G28750;Note=protein_coding_gene;Name=AT5G28750;coverage=1.0;sequence_ID=1.0;extra_copy_number=0;copy_num_ID=AT5G28750_0	AT5G28750	100.8	1.9	protein_coding	Bacterial sec-independent translocation protein mttA/Hcf106		Bacterial sec-independent translocation protein mttA/Hcf106; FUNCTIONS IN: protein transporter activity; INVOLVED IN: protein secretion, protein transport; LOCATED IN: chloroplast thylakoid membrane, chloroplast envelope; EXPRESSED IN: 22 plant structures; EXPRESSED DURING: 13 growth stages; CONTAINS InterPro DOMAIN/s: Bacterial sec-independent translocation protein mttA/Hcf106 (InterPro:IPR00336…
LRZ	Chr5	10811237	10813000	-	ID=AT5G28770;Note=protein_coding_gene;Name=AT5G28770;coverage=1.0;sequence_ID=1.0;extra_copy_number=0;copy_num_ID=AT5G28770_0	AT5G28770	33.4	0.2	protein_coding	bZIP transcription factor family protein	bZIP protein BZO2H3 mRNA, partial cds	BZO2H3; FUNCTIONS IN: DNA binding, protein heterodimerization activity, sequence-specific DNA binding transcription factor activity; INVOLVED IN: regulation of transcription, DNA-dependent; EXPRESSED IN: 22 plant structures; EXPRESSED DURING: 13 growth stages; CONTAINS InterPro DOMAIN/s: Basic-leucine zipper (bZIP) transcription factor (InterPro:IPR004827), bZIP transcription factor, bZIP-1 (Inte…
LRZ	Chr5	10827685	10828951	-	ID=AT5G28780;Note=protein_coding_gene;Name=AT5G28780;coverage=1.0;sequence_ID=1.0;extra_copy_number=0;copy_num_ID=AT5G28780_0	AT5G28780	0	0.3	protein_coding	PIF1 helicase		PIF1 helicase; CONTAINS InterPro DOMAIN/s: DNA helicase PIF1, ATP-dependent (InterPro:IPR010285); BEST Arabidopsis thaliana protein match is: PIF1 helicase (TAIR:AT3G51690.1); Has 1364 Blast hits to 1355 proteins in 303 species: Archae - 2; Bacteria - 367; Metazoa - 234; Fungi - 111; Plants - 389; Viruses - 9; Other Eukaryotes - 252 (source: NCBI BLink).
LRZ	Chr5	10829471	10829602	+	ID=AT5G28781;Note=protein_coding_gene;Name=AT5G28781;coverage=1.0;sequence_ID=1.0;extra_copy_number=0;copy_num_ID=AT5G28781_0	AT5G28781	0	0	protein_coding			unknown protein; Has 30201 Blast hits to 17322 proteins in 780 species: Archae - 12; Bacteria - 1396; Metazoa - 17338; Fungi - 3422; Plants - 5037; Viruses - 0; Other Eukaryotes - 2996 (source: NCBI BLink).
LRZ	Chr5	10837658	10838416	+	ID=AT5G28800;Note=protein_coding_gene;Name=AT5G28800;coverage=1.0;sequence_ID=1.0;extra_copy_number=0;copy_num_ID=AT5G28800_0	AT5G28800	0	0	protein_coding			unknown protein; Has 1 Blast hits to 1 proteins in 1 species: Archae - 0; Bacteria - 0; Metazoa - 0; Fungi - 0; Plants - 1; Viruses - 0; Other Eukaryotes - 0 (source: NCBI BLink).
LRZ	Chr5	10839211	10841353	+	ID=AT5G28810;Note=protein_coding_gene;Name=AT5G28810;coverage=1.0;sequence_ID=1.0;extra_copy_number=0;copy_num_ID=AT5G28810_0	AT5G28810	0	0	protein_coding	Domain of unknown function (DUF1985)		CONTAINS InterPro DOMAIN/s: Domain of unknown function DUF1985 (InterPro:IPR015410); BEST Arabidopsis thaliana protein match is: Ulp1 protease family protein (TAIR:AT5G45570.1); Has 439 Blast hits to 418 proteins in 91 species: Archae - 2; Bacteria - 72; Metazoa - 105; Fungi - 15; Plants - 124; Viruses - 0; Other Eukaryotes - 121 (source: NCBI BLink).
LRZ	Chr5	10846577	10847310	+	ID=AT5G28820;Note=protein_coding_gene;Name=AT5G28820;coverage=1.0;sequence_ID=1.0;extra_copy_number=0;copy_num_ID=AT5G28820_0	AT5G28820	0	0	protein_coding			unknown protein; BEST Arabidopsis thaliana protein match is: unknown protein (TAIR:AT5G27260.1); Has 30201 Blast hits to 17322 proteins in 780 species: Archae - 12; Bacteria - 1396; Metazoa - 17338; Fungi - 3422; Plants - 5037; Viruses - 0; Other Eukaryotes - 2996 (source: NCBI BLink).
LRZ	Chr5	10847697	10847804	+	ID=AT5G28821;Note=protein_coding_gene;Name=AT5G28821;coverage=1.0;sequence_ID=1.0;extra_copy_number=0;copy_num_ID=AT5G28821_0	AT5G28821	0	0	protein_coding			unknown protein; Has 30201 Blast hits to 17322 proteins in 780 species: Archae - 12; Bacteria - 1396; Metazoa - 17338; Fungi - 3422; Plants - 5037; Viruses - 0; Other Eukaryotes - 2996 (source: NCBI BLink).
LRZ	Chr5	10852627	10854604	-	ID=AT5G28823;Note=protein_coding_gene;Name=AT5G28823;coverage=1.0;sequence_ID=1.0;extra_copy_number=0;copy_num_ID=AT5G28823_0	AT5G28823	0	0	protein_coding			FUNCTIONS IN: molecular_function unknown; INVOLVED IN: biological_process unknown; LOCATED IN: cellular_component unknown; EXPRESSED IN: cultured cell; BEST Arabidopsis thaliana protein match is: Zinc knuckle (CCHC-type) family protein (TAIR:AT2G07760.1); Has 30201 Blast hits to 17322 proteins in 780 species: Archae - 12; Bacteria - 1396; Metazoa - 17338; Fungi - 3422; Plants - 5037; Viruses - 0;…
LRZ	Chr5	10857438	10860534	-	ID=AT5G28824;Note=other_RNA;Name=AT5G28824;coverage=1.0;sequence_ID=1.0;extra_copy_number=0;copy_num_ID=AT5G28824_0	AT5G28824	0	0	other_rna	other RNA	Unknown gene
LRZ	Chr5	10871569	10873446	+	ID=AT5G28830;Note=protein_coding_gene;Name=AT5G28830;coverage=1.0;sequence_ID=1.0;extra_copy_number=0;copy_num_ID=AT5G28830_0	AT5G28830	23	0.9	protein_coding	calcium-binding EF hand family protein		calcium-binding EF hand family protein; FUNCTIONS IN: calcium ion binding; INVOLVED IN: biological_process unknown; LOCATED IN: cellular_component unknown; CONTAINS InterPro DOMAIN/s: Calcium-binding EF-hand (InterPro:IPR002048); BEST Arabidopsis thaliana protein match is: Calcium-binding EF-hand family protein (TAIR:AT4G38810.2); Has 259 Blast hits to 210 proteins in 27 species: Archae - 0; Bact…
LRZ	Chr5	10876951	10879681	-	ID=AT5G28840;Note=protein_coding_gene;Name=AT5G28840;coverage=1.0;sequence_ID=1.0;extra_copy_number=0;copy_num_ID=AT5G28840_0	AT5G28840	243.7	46.1	protein_coding	GDP-D-mannose 3',5'-epimerase	Encodes a protein with GDP-D-mannose 3',5'-epimerase activity. The enzyme is involved in ascorbate biosynthesis. It catalyzes the conversion of GDP-D-mannose to GDP-L-galactose.	GDP-D-mannose 3',5'-epimerase (GME); FUNCTIONS IN: NAD or NADH binding, GDP-mannose 3,5-epimerase activity, catalytic activity; INVOLVED IN: L-ascorbic acid biosynthetic process, nucleotide-sugar metabolic process; LOCATED IN: cellular_component unknown; EXPRESSED IN: 25 plant structures; EXPRESSED DURING: 17 growth stages; CONTAINS InterPro DOMAIN/s: NAD-dependent epimerase/dehydratase (InterPro…
LRZ	Chr5	10891593	10896222	-	ID=AT5G28850;Note=protein_coding_gene;Name=AT5G28850;coverage=1.0;sequence_ID=1.0;extra_copy_number=0;copy_num_ID=AT5G28850_0	AT5G28850	18.3	40.3	protein_coding	Calcium-binding EF-hand family protein		Calcium-binding EF-hand family protein; FUNCTIONS IN: calcium ion binding; INVOLVED IN: biological_process unknown; LOCATED IN: endomembrane system; CONTAINS InterPro DOMAIN/s: EF-Hand 1, calcium-binding site (InterPro:IPR018247), EF-HAND 2 (InterPro:IPR018249), EF-hand-like domain (InterPro:IPR011992); BEST Arabidopsis thaliana protein match is: Calcium-binding EF-hand family protein (TAIR:AT5G2…
LRZ	Chr5	10911519	10912958	+	ID=AT5G28885;Note=protein_coding_gene;Name=AT5G28885;coverage=1.0;sequence_ID=1.0;extra_copy_number=0;copy_num_ID=AT5G28885_0	AT5G28885	0	0	protein_coding			unknown protein; CONTAINS InterPro DOMAIN/s: Protein of unknown function DUF223 (InterPro:IPR003871); Has 30201 Blast hits to 17322 proteins in 780 species: Archae - 12; Bacteria - 1396; Metazoa - 17338; Fungi - 3422; Plants - 5037; Viruses - 0; Other Eukaryotes - 2996 (source: NCBI BLink).
LRZ	Chr5	10940411	10945114	+	ID=AT5G28900;Note=protein_coding_gene;Name=AT5G28900;coverage=1.0;sequence_ID=1.0;extra_copy_number=0;copy_num_ID=AT5G28900_0	AT5G28900	18.3	19.8	protein_coding	Calcium-binding EF-hand family protein		Calcium-binding EF-hand family protein; FUNCTIONS IN: calcium ion binding; INVOLVED IN: biological_process unknown; LOCATED IN: nucleus, cytoplasm; CONTAINS InterPro DOMAIN/s: EF-Hand 1, calcium-binding site (InterPro:IPR018247), EF-HAND 2 (InterPro:IPR018249), EF-hand-like domain (InterPro:IPR011992), Calcium-binding EF-hand (InterPro:IPR002048); BEST Arabidopsis thaliana protein match is: Calci…
LRZ	Chr5	10945345	10947775	-	ID=AT5G28910;Note=protein_coding_gene;Name=AT5G28910;coverage=1.0;sequence_ID=1.0;extra_copy_number=0;copy_num_ID=AT5G28910_0	AT5G28910	1.4	0.1	protein_coding			unknown protein; FUNCTIONS IN: molecular_function unknown; INVOLVED IN: biological_process unknown; LOCATED IN: mitochondrion; BEST Arabidopsis thaliana protein match is: unknown protein (TAIR:AT5G28960.1); Has 35333 Blast hits to 34131 proteins in 2444 species: Archae - 798; Bacteria - 22429; Metazoa - 974; Fungi - 991; Plants - 531; Viruses - 0; Other Eukaryotes - 9610 (source: NCBI BLink).
LRZ	Chr5	10954811	10956549	+	ID=AT5G28919;Note=protein_coding_gene;Name=AT5G28919;coverage=1.0;sequence_ID=1.0;extra_copy_number=0;copy_num_ID=AT5G28919_0	AT5G28919	49.9	5.1	protein_coding			FUNCTIONS IN: molecular_function unknown; INVOLVED IN: biological_process unknown; LOCATED IN: cellular_component unknown; BEST Arabidopsis thaliana protein match is: Expressed protein (TAIR:AT3G01345.1); Has 30201 Blast hits to 17322 proteins in 780 species: Archae - 12; Bacteria - 1396; Metazoa - 17338; Fungi - 3422; Plants - 5037; Viruses - 0; Other Eukaryotes - 2996 (source: NCBI BLink).
LRZ	Chr5	10954813	10958156	-	ID=AT5G28920;Note=protein_coding_gene;Name=AT5G28920;coverage=1.0;sequence_ID=1.0;extra_copy_number=0;copy_num_ID=AT5G28920_0	AT5G28920	1.9	0.5	protein_coding			unknown protein; Has 0 Blast hits to 0 proteins in 0 species (source: NCBI BLink).
LRZ	Chr5	10976404	10976559	-	ID=AT5G28931;Note=protein_coding_gene;Name=AT5G28931;coverage=1.0;sequence_ID=1.0;extra_copy_number=0;copy_num_ID=AT5G28931_0	AT5G28931	0	0	protein_coding			unknown protein; LOCATED IN: endomembrane system; Has 30201 Blast hits to 17322 proteins in 780 species: Archae - 12; Bacteria - 1396; Metazoa - 17338; Fungi - 3422; Plants - 5037; Viruses - 0; Other Eukaryotes - 2996 (source: NCBI BLink).
LRZ	Chr5	14951094	14952061	-	ID=AT5G33210;Note=protein_coding_gene;Name=AT5G33210;coverage=1.0;sequence_ID=1.0;extra_copy_number=0;copy_num_ID=AT5G33210_0	AT5G33210	0	0	protein_coding	SHI-related sequence 8	A member of SHI gene family. Arabidopsis thaliana has ten members that encode proteins with a RING finger-like zinc finger motif. SRS8 is a putative pseudogene.	SHI-related sequence 8 (SRS8); CONTAINS InterPro DOMAIN/s: Zinc finger, Lateral Root Primordium type 1 (InterPro:IPR006510), Protein of unknown function DUF702 (InterPro:IPR007818); BEST Arabidopsis thaliana protein match is: Lateral root primordium (LRP) protein-related (TAIR:AT3G51060.1); Has 305 Blast hits to 305 proteins in 21 species: Archae - 0; Bacteria - 0; Metazoa - 0; Fungi - 0; Plants …
LRZ	Chr5	15035628	15038855	+	ID=AT5G33280;Note=protein_coding_gene;Name=AT5G33280;coverage=1.0;sequence_ID=1.0;extra_copy_number=0;copy_num_ID=AT5G33280_0	AT5G33280	12.5	63.8	protein_coding	Voltage-gated chloride channel family protein		Voltage-gated chloride channel family protein; FUNCTIONS IN: protein binding, anion channel activity, voltage-gated chloride channel activity; INVOLVED IN: chloride transport, transmembrane transport; LOCATED IN: intracellular, membrane; EXPRESSED IN: 22 plant structures; EXPRESSED DURING: 13 growth stages; CONTAINS InterPro DOMAIN/s: Chloride channel, core (InterPro:IPR014743), Chloride channel,…
LRZ	Chr5	15044604	15048368	+	ID=AT5G33290;Note=protein_coding_gene;Name=AT5G33290;coverage=1.0;sequence_ID=1.0;extra_copy_number=0;copy_num_ID=AT5G33290_0	AT5G33290	19.2	0	protein_coding	xylogalacturonan deficient 1	Acts as a xylogalacturonan xylosyltransferase within the XGA biosynthesis pathway. Involved in pectin biosynthesis.	xylogalacturonan deficient 1 (XGD1); CONTAINS InterPro DOMAIN/s: Exostosin-like (InterPro:IPR004263); BEST Arabidopsis thaliana protein match is: Exostosin family protein (TAIR:AT3G42180.1); Has 35333 Blast hits to 34131 proteins in 2444 species: Archae - 798; Bacteria - 22429; Metazoa - 974; Fungi - 991; Plants - 531; Viruses - 0; Other Eukaryotes - 9610 (source: NCBI BLink).
LRZ	Chr5	15048778	15052105	-	ID=AT5G33300;Note=protein_coding_gene;Name=AT5G33300;coverage=1.0;sequence_ID=1.0;extra_copy_number=0;copy_num_ID=AT5G33300_0	AT5G33300	0.2	107.7	protein_coding	chromosome-associated kinesin-related		chromosome-associated kinesin-related; BEST Arabidopsis thaliana protein match is: P-loop containing nucleoside triphosphate hydrolases superfamily protein (TAIR:AT5G60930.1); Has 35333 Blast hits to 34131 proteins in 2444 species: Archae - 798; Bacteria - 22429; Metazoa - 974; Fungi - 991; Plants - 531; Viruses - 0; Other Eukaryotes - 9610 (source: NCBI BLink).
LRZ	Chr5	15075187	15078097	+	ID=AT5G33320;Note=protein_coding_gene;Name=AT5G33320;coverage=1.0;sequence_ID=1.0;extra_copy_number=0;copy_num_ID=AT5G33320_0	AT5G33320	34.6	143	protein_coding	Glucose-6-phosphate/phosphate translocator-related	Encodes a plastid inner envelope protein PPT (phosphoenolpyruvate/phosphate translocator) that catalyzes the transport of phosphoenolpyruvate and phosphate across the inner envelope membrane of plastids.	CAB UNDEREXPRESSED 1 (CUE1); FUNCTIONS IN: antiporter activity; INVOLVED IN: transport; LOCATED IN: mitochondrion, chloroplast, plastid, plastid inner membrane, chloroplast envelope; EXPRESSED IN: callus; CONTAINS InterPro DOMAIN/s: Protein of unknown function DUF6, transmembrane (InterPro:IPR000620), Tpt phosphate/phosphoenolpyruvate translocator (InterPro:IPR004696), Protein of unknown function…
LRZ	Chr5	15078032	15079245	-	ID=AT5G33330;Note=protein_coding_gene;Name=AT5G33330;coverage=1.0;sequence_ID=1.0;extra_copy_number=0;copy_num_ID=AT5G33330_0	AT5G33330	0	0	protein_coding	Polynucleotidyl transferase, ribonuclease H-like superfamily protein		Polynucleotidyl transferase, ribonuclease H-like superfamily protein; FUNCTIONS IN: ribonuclease H activity, nucleic acid binding; INVOLVED IN: biological_process unknown; LOCATED IN: cellular_component unknown; CONTAINS InterPro DOMAIN/s: Polynucleotidyl transferase, ribonuclease H fold (InterPro:IPR012337), Ribonuclease H (InterPro:IPR002156); BEST Arabidopsis thaliana protein match is: F-box f…
LRZ	Chr5	15080819	15082304	+	ID=AT5G33340;Note=protein_coding_gene;Name=AT5G33340;coverage=1.0;sequence_ID=1.0;extra_copy_number=0;copy_num_ID=AT5G33340_0	AT5G33340	0	0.2	protein_coding	Eukaryotic aspartyl protease family protein	Encodes a protein with aspartic protease activity (also known as aspartate-type endopeptidase activity). Overexpression of the gene was shown to lead to salicylic acid (SA)-mediated disease resistance upon exposure to the pathogen Pseudomonas syringae. Moreover, overexpression of this gene led to the upregulation of two pathogenesis-related genes PR1 and PR2. This upregulation was no longer obser…	CONSTITUTIVE DISEASE RESISTANCE 1 (CDR1); CONTAINS InterPro DOMAIN/s: Peptidase aspartic (InterPro:IPR021109), Peptidase aspartic, catalytic (InterPro:IPR009007), Peptidase A1 (InterPro:IPR001461), Peptidase aspartic, active site (InterPro:IPR001969); BEST Arabidopsis thaliana protein match is: Eukaryotic aspartyl protease family protein (TAIR:AT1G64830.1); Has 3792 Blast hits to 3768 proteins in…
LRZ	Chr5	15085605	15086023	+	ID=AT5G33355;Note=protein_coding_gene;Name=AT5G33355;coverage=1.0;sequence_ID=1.0;extra_copy_number=0;copy_num_ID=AT5G33355_0	AT5G33355	0	0	protein_coding	Defensin-like (DEFL) family protein	Encodes a defensin-like (DEFL) family protein.	Defensin-like (DEFL) family protein; LOCATED IN: endomembrane system; BEST Arabidopsis thaliana protein match is: unknown protein (TAIR:AT3G59930.1); Has 30201 Blast hits to 17322 proteins in 780 species: Archae - 12; Bacteria - 1396; Metazoa - 17338; Fungi - 3422; Plants - 5037; Viruses - 0; Other Eukaryotes - 2996 (source: NCBI BLink).
LRZ	Chr5	15088820	15091116	-	ID=AT5G33370;Note=protein_coding_gene;Name=AT5G33370;coverage=1.0;sequence_ID=1.0;extra_copy_number=0;copy_num_ID=AT5G33370_0	AT5G33370	0	0.8	protein_coding	GDSL-like Lipase/Acylhydrolase superfamily protein		GDSL-like Lipase/Acylhydrolase superfamily protein; FUNCTIONS IN: hydrolase activity, acting on ester bonds, carboxylesterase activity; INVOLVED IN: lipid metabolic process; LOCATED IN: endomembrane system; EXPRESSED IN: 15 plant structures; EXPRESSED DURING: 7 growth stages; CONTAINS InterPro DOMAIN/s: Lipase, GDSL (InterPro:IPR001087); BEST Arabidopsis thaliana protein match is: Li-tolerant lip…
LRZ	Chr5	15142782	15144940	-	ID=AT5G33393;Note=protein_coding_gene;Name=AT5G33393;coverage=1.0;sequence_ID=1.0;extra_copy_number=0;copy_num_ID=AT5G33393_0	AT5G33393	0	0	protein_coding			unknown protein; LOCATED IN: chloroplast; Has 30201 Blast hits to 17322 proteins in 780 species: Archae - 12; Bacteria - 1396; Metazoa - 17338; Fungi - 3422; Plants - 5037; Viruses - 0; Other Eukaryotes - 2996 (source: NCBI BLink).
LRZ	Chr5	15148141	15149172	+	ID=AT5G33390;Note=protein_coding_gene;Name=AT5G33390;coverage=1.0;sequence_ID=1.0;extra_copy_number=0;copy_num_ID=AT5G33390_0	AT5G33390	0	0.6	protein_coding	glycine-rich protein		glycine-rich protein; BEST Arabidopsis thaliana protein match is: glycine-rich protein (TAIR:AT1G36675.1); Has 30201 Blast hits to 17322 proteins in 780 species: Archae - 12; Bacteria - 1396; Metazoa - 17338; Fungi - 3422; Plants - 5037; Viruses - 0; Other Eukaryotes - 2996 (source: NCBI BLink).
LRZ	Chr5	15162404	15164752	-	ID=AT5G33406;Note=protein_coding_gene;Name=AT5G33406;coverage=1.0;sequence_ID=1.0;extra_copy_number=0;copy_num_ID=AT5G33406_0	AT5G33406	0	0	protein_coding	hAT dimerisation domain-containing protein / transposase-related		hAT dimerisation domain-containing protein / transposase-related; FUNCTIONS IN: protein dimerization activity; INVOLVED IN: biological_process unknown; LOCATED IN: mitochondrion; CONTAINS InterPro DOMAIN/s: HAT dimerisation (InterPro:IPR008906); BEST Arabidopsis thaliana protein match is: hAT transposon superfamily (TAIR:AT4G15020.2); Has 707 Blast hits to 681 proteins in 26 species: Archae - 0; …
LRZ	Chr5	15167284	15168469	-	ID=AT5G33399;Note=other_RNA;Name=AT5G33399;coverage=1.0;sequence_ID=1.0;extra_copy_number=0;copy_num_ID=AT5G33399_0	AT5G33399	0	0	other_rna
LRZ	Chr5	15191036	15191137	-	ID=AT5G33421;Note=protein_coding_gene;Name=AT5G33421;coverage=1.0;sequence_ID=1.0;extra_copy_number=0;copy_num_ID=AT5G33421_0	AT5G33421	0	0	protein_coding			unknown protein; Has 30201 Blast hits to 17322 proteins in 780 species: Archae - 12; Bacteria - 1396; Metazoa - 17338; Fungi - 3422; Plants - 5037; Viruses - 0; Other Eukaryotes - 2996 (source: NCBI BLink).
LRZ	Chr5	15226288	15226602	-	ID=AT5G33439;Note=other_RNA;Name=AT5G33439;coverage=1.0;sequence_ID=1.0;extra_copy_number=0;copy_num_ID=AT5G33439_0	AT5G33439	0	0	other_rna	other RNA
LRZ	Chr5	15272229	15274689	+	ID=AT5G33806;Note=protein_coding_gene;Name=AT5G33806;coverage=1.0;sequence_ID=1.0;extra_copy_number=0;copy_num_ID=AT5G33806_0	AT5G33806	0	0	protein_coding			unknown protein; BEST Arabidopsis thaliana protein match is: unknown protein (TAIR:AT4G06688.1); Has 30201 Blast hits to 17322 proteins in 780 species: Archae - 12; Bacteria - 1396; Metazoa - 17338; Fungi - 3422; Plants - 5037; Viruses - 0; Other Eukaryotes - 2996 (source: NCBI BLink).
LRZ	Chr5	15274990	15276169	+	ID=AT5G33898;Note=protein_coding_gene;Name=AT5G33898;coverage=1.0;sequence_ID=1.0;extra_copy_number=0;copy_num_ID=AT5G33898_0	AT5G33898	0	0.1	protein_coding	Protein of unknown function (DUF3287)		Protein of unknown function (DUF3287); CONTAINS InterPro DOMAIN/s: Protein of unknown function DUF3287 (InterPro:IPR021704); BEST Arabidopsis thaliana protein match is: Protein of unknown function (DUF3287) (TAIR:AT5G29050.1); Has 30201 Blast hits to 17322 proteins in 780 species: Archae - 12; Bacteria - 1396; Metazoa - 17338; Fungi - 3422; Plants - 5037; Viruses - 0; Other Eukaryotes - 2996 (sou…
LRZ	Chr5	15448472	15449124	+	ID=AT5G34581;Note=protein_coding_gene;Name=AT5G34581;coverage=1.0;sequence_ID=1.0;extra_copy_number=0;copy_num_ID=AT5G34581_0	AT5G34581	0	0	protein_coding	hydroxyproline-rich glycoprotein family protein		hydroxyproline-rich glycoprotein family protein; FUNCTIONS IN: molecular_function unknown; INVOLVED IN: biological_process unknown; LOCATED IN: endomembrane system; Has 30201 Blast hits to 17322 proteins in 780 species: Archae - 12; Bacteria - 1396; Metazoa - 17338; Fungi - 3422; Plants - 5037; Viruses - 0; Other Eukaryotes - 2996 (source: NCBI BLink).
LRZ	Chr5	15489788	15491998	-	ID=AT5G34780;Note=protein_coding_gene;Name=AT5G34780;coverage=1.0;sequence_ID=1.0;extra_copy_number=0;copy_num_ID=AT5G34780_0	AT5G34780	0	0.5	protein_coding	Thiamin diphosphate-binding fold (THDP-binding) superfamily protein	Putative ketopantoate reductase (KPR). This enzyme is speculated to be the missing enzyme in the biosynthesis of pantothenate.	Thiamin diphosphate-binding fold (THDP-binding) superfamily protein; FUNCTIONS IN: oxidoreductase activity, acting on the aldehyde or oxo group of donors, disulfide as acceptor, 2-dehydropantoate 2-reductase activity; INVOLVED IN: pantothenate biosynthetic process, metabolic process; LOCATED IN: endomembrane system; CONTAINS InterPro DOMAIN/s: Dehydrogenase, E1 component (InterPro:IPR001017); BES…
LRZ	Chr5	15509751	15510603	+	ID=AT5G34830;Note=protein_coding_gene;Name=AT5G34830;coverage=1.0;sequence_ID=1.0;extra_copy_number=0;copy_num_ID=AT5G34830_0	AT5G34830	0	0	protein_coding			unknown protein; Has 19 Blast hits to 19 proteins in 6 species: Archae - 0; Bacteria - 0; Metazoa - 3; Fungi - 0; Plants - 16; Viruses - 0; Other Eukaryotes - 0 (source: NCBI BLink).
LRZ	Chr5	15510777	15510995	-	ID=AT5G34829;Note=protein_coding_gene;Name=AT5G34829;coverage=1.0;sequence_ID=1.0;extra_copy_number=0;copy_num_ID=AT5G34829_0	AT5G34829	0	0	protein_coding			unknown protein; FUNCTIONS IN: molecular_function unknown; INVOLVED IN: biological_process unknown; LOCATED IN: cellular_component unknown; Has 30201 Blast hits to 17322 proteins in 780 species: Archae - 12; Bacteria - 1396; Metazoa - 17338; Fungi - 3422; Plants - 5037; Viruses - 0; Other Eukaryotes - 2996 (source: NCBI BLink).
LRZ	Chr5	15589142	15590337	+	ID=AT5G34869;Note=protein_coding_gene;Name=AT5G34869;coverage=1.0;sequence_ID=1.0;extra_copy_number=0;copy_num_ID=AT5G34869_0	AT5G34869	0	0	protein_coding			unknown protein; Has 17 Blast hits to 14 proteins in 2 species: Archae - 0; Bacteria - 0; Metazoa - 0; Fungi - 0; Plants - 17; Viruses - 0; Other Eukaryotes - 0 (source: NCBI BLink).
LRZ	Chr5	15613145	15614673	+	ID=AT5G34871;Note=other_RNA;Name=AT5G34871;coverage=1.0;sequence_ID=1.0;extra_copy_number=0;copy_num_ID=AT5G34871_0	AT5G34871	0	0	other_rna	other RNA	Unknown gene
LRZ	Chr5	15622177	15622452	-	ID=AT5G34828;Note=protein_coding_gene;Name=AT5G34828;coverage=1.0;sequence_ID=1.0;extra_copy_number=0;copy_num_ID=AT5G34828_0	AT5G34828	0	0	protein_coding	Plant thionin family protein	Encodes a Plant thionin family protein	Plant thionin family protein; LOCATED IN: endomembrane system; BEST Arabidopsis thaliana protein match is: Plant thionin family protein (TAIR:AT1G58242.1); Has 72 Blast hits to 72 proteins in 2 species: Archae - 0; Bacteria - 0; Metazoa - 0; Fungi - 0; Plants - 72; Viruses - 0; Other Eukaryotes - 0 (source: NCBI BLink).
LRZ	Chr5	15636262	15639739	-	ID=AT5G34850;Note=protein_coding_gene;Name=AT5G34850;coverage=1.0;sequence_ID=1.0;extra_copy_number=0;copy_num_ID=AT5G34850_0	AT5G34850	72.4	98.1	protein_coding	purple acid phosphatase 26	Encodes a dual-targeted purple acid phosphatase isozyme AtPAP26. Involved in phosphate metabolism.	purple acid phosphatase 26 (PAP26); FUNCTIONS IN: protein serine/threonine phosphatase activity, acid phosphatase activity; INVOLVED IN: phosphate ion homeostasis; LOCATED IN: vacuole, plant-type cell wall; EXPRESSED IN: 25 plant structures; EXPRESSED DURING: 16 growth stages; CONTAINS InterPro DOMAIN/s: Purple acid phosphatase, N-terminal (InterPro:IPR015914), Metallophosphoesterase (InterPro:IP…
LRZ	Chr5	15713634	15716059	+	ID=AT5G34870;Note=protein_coding_gene;Name=AT5G34870;coverage=1.0;sequence_ID=1.0;extra_copy_number=0;copy_num_ID=AT5G34870_0	AT5G34870	0	0	protein_coding	zinc knuckle (CCHC-type) family protein		zinc knuckle (CCHC-type) family protein; FUNCTIONS IN: zinc ion binding, nucleic acid binding; INVOLVED IN: biological_process unknown; CONTAINS InterPro DOMAIN/s: Zinc finger, CCHC-type (InterPro:IPR001878); BEST Arabidopsis thaliana protein match is: zinc ion binding;nucleic acid binding (TAIR:AT4G06479.1); Has 12 Blast hits to 12 proteins in 6 species: Archae - 0; Bacteria - 0; Metazoa - 0; Fu…
LRZ	Chr5	15723819	15724166	+	ID=AT5G34882;Note=protein_coding_gene;Name=AT5G34882;coverage=1.0;sequence_ID=1.0;extra_copy_number=0;copy_num_ID=AT5G34882_0	AT5G34882	0	0	protein_coding	Protein of unknown function (DUF784)	Encodes a ECA1 gametogenesis related family protein	LOCATED IN: endomembrane system; CONTAINS InterPro DOMAIN/s: Protein of unknown function DUF784, Arabidopsis thaliana (InterPro:IPR008502); BEST Arabidopsis thaliana protein match is: Protein of unknown function (DUF784) (TAIR:AT5G34887.1); Has 124 Blast hits to 122 proteins in 3 species: Archae - 0; Bacteria - 0; Metazoa - 0; Fungi - 0; Plants - 124; Viruses - 0; Other Eukaryotes - 0 (source: NC…
LRZ	Chr5	15725766	15726113	+	ID=AT5G34881;Note=protein_coding_gene;Name=AT5G34881;coverage=1.0;sequence_ID=1.0;extra_copy_number=0;copy_num_ID=AT5G34881_0	AT5G34881	0	0	protein_coding	Protein of unknown function (DUF784)		Protein of unknown function (DUF784); FUNCTIONS IN: molecular_function unknown; INVOLVED IN: biological_process unknown; LOCATED IN: endomembrane system; CONTAINS InterPro DOMAIN/s: Protein of unknown function DUF784, Arabidopsis thaliana (InterPro:IPR008502); BEST Arabidopsis thaliana protein match is: Protein of unknown function (DUF784) (TAIR:AT5G34887.1); Has 30201 Blast hits to 17322 protein…
LRZ	Chr5	15727712	15728059	+	ID=AT5G34883;Note=protein_coding_gene;Name=AT5G34883;coverage=1.0;sequence_ID=1.0;extra_copy_number=0;copy_num_ID=AT5G34883_0	AT5G34883	0	0	protein_coding	Protein of unknown function (DUF784)		Protein of unknown function (DUF784); FUNCTIONS IN: molecular_function unknown; INVOLVED IN: biological_process unknown; LOCATED IN: endomembrane system; CONTAINS InterPro DOMAIN/s: Protein of unknown function DUF784, Arabidopsis thaliana (InterPro:IPR008502); BEST Arabidopsis thaliana protein match is: Protein of unknown function (DUF784) (TAIR:AT5G34885.1); Has 30201 Blast hits to 17322 protein…
LRZ	Chr5	15729589	15730299	+	ID=AT5G34885;Note=protein_coding_gene;Name=AT5G34885;coverage=1.0;sequence_ID=1.0;extra_copy_number=0;copy_num_ID=AT5G34885_0	AT5G34885	0	0	protein_coding	Protein of unknown function (DUF784)		Protein of unknown function (DUF784); INVOLVED IN: biological_process unknown; LOCATED IN: endomembrane system; CONTAINS InterPro DOMAIN/s: Protein of unknown function DUF784, Arabidopsis thaliana (InterPro:IPR008502); BEST Arabidopsis thaliana protein match is: Protein of unknown function (DUF784) (TAIR:AT5G34883.1); Has 30201 Blast hits to 17322 proteins in 780 species: Archae - 12; Bacteria - …
LRZ	Chr5	15733556	15733903	+	ID=AT5G34887;Note=protein_coding_gene;Name=AT5G34887;coverage=1.0;sequence_ID=1.0;extra_copy_number=0;copy_num_ID=AT5G34887_0	AT5G34887	0	0	protein_coding	Protein of unknown function (DUF784)		Protein of unknown function (DUF784); FUNCTIONS IN: molecular_function unknown; INVOLVED IN: biological_process unknown; LOCATED IN: endomembrane system; CONTAINS InterPro DOMAIN/s: Protein of unknown function DUF784, Arabidopsis thaliana (InterPro:IPR008502); BEST Arabidopsis thaliana protein match is: Protein of unknown function (DUF784) (TAIR:AT5G34905.1); Has 30201 Blast hits to 17322 protein…
LRZ	Chr5	15753196	15753543	+	ID=AT5G34905;Note=protein_coding_gene;Name=AT5G34905;coverage=1.0;sequence_ID=1.0;extra_copy_number=0;copy_num_ID=AT5G34905_0	AT5G34905	0	0	protein_coding	Protein of unknown function (DUF784)		Protein of unknown function (DUF784); FUNCTIONS IN: molecular_function unknown; INVOLVED IN: biological_process unknown; LOCATED IN: endomembrane system; CONTAINS InterPro DOMAIN/s: Protein of unknown function DUF784, Arabidopsis thaliana (InterPro:IPR008502); BEST Arabidopsis thaliana protein match is: Protein of unknown function (DUF784) (TAIR:AT5G34887.1); Has 30201 Blast hits to 17322 protein…
LRZ	Chr5	15755129	15755377	+	ID=AT5G34908;Note=protein_coding_gene;Name=AT5G34908;coverage=1.0;sequence_ID=1.0;extra_copy_number=0;copy_num_ID=AT5G34908_0	AT5G34908	0	0	protein_coding	Protein of unknown function (DUF784)	Encodes a ECA1 gametogenesis related family protein	LOCATED IN: endomembrane system; CONTAINS InterPro DOMAIN/s: Protein of unknown function DUF784, Arabidopsis thaliana (InterPro:IPR008502); BEST Arabidopsis thaliana protein match is: Protein of unknown function (DUF784) (TAIR:AT5G34905.1); Has 112 Blast hits to 112 proteins in 2 species: Archae - 0; Bacteria - 0; Metazoa - 0; Fungi - 0; Plants - 112; Viruses - 0; Other Eukaryotes - 0 (source: NC…
LRZ	Chr5	15763438	15765631	+	ID=AT5G34930;Note=protein_coding_gene;Name=AT5G34930;coverage=1.0;sequence_ID=1.0;extra_copy_number=0;copy_num_ID=AT5G34930_0	AT5G34930	7.1	80.1	protein_coding	arogenate dehydrogenase		arogenate dehydrogenase; FUNCTIONS IN: binding, prephenate dehydrogenase (NADP+) activity, catalytic activity; INVOLVED IN: tyrosine biosynthetic process, metabolic process; EXPRESSED IN: 24 plant structures; EXPRESSED DURING: 15 growth stages; CONTAINS InterPro DOMAIN/s: Prephenate dehydrogenase (InterPro:IPR003099), NAD(P)-binding domain (InterPro:IPR016040); BEST Arabidopsis thaliana protein m…
LRZ	Chr5	15765893	15768903	-	ID=AT5G34940;Note=protein_coding_gene;Name=AT5G34940;coverage=1.0;sequence_ID=1.0;extra_copy_number=0;copy_num_ID=AT5G34940_0	AT5G34940	2.9	0.6	protein_coding	glucuronidase 3	The protein is predicted (WoLF PSORT program) to be membrane-associated.	glucuronidase 3 (GUS3); FUNCTIONS IN: beta-glucuronidase activity; INVOLVED IN: biological_process unknown; LOCATED IN: plant-type cell wall; EXPRESSED IN: 22 plant structures; EXPRESSED DURING: 11 growth stages; CONTAINS InterPro DOMAIN/s: Glycoside hydrolase family 79, N-terminal (InterPro:IPR005199); BEST Arabidopsis thaliana protein match is: glucuronidase 1 (TAIR:AT5G61250.1); Has 353 Blast …
LRZ	Chr5	15841098	15841916	-	ID=AT5G35050;Note=protein_coding_gene;Name=AT5G35050;coverage=1.0;sequence_ID=1.0;extra_copy_number=0;copy_num_ID=AT5G35050_0	AT5G35050	0	0	protein_coding	Domain of unknown function (DUF1985)		CONTAINS InterPro DOMAIN/s: Domain of unknown function DUF1985 (InterPro:IPR015410); BEST Arabidopsis thaliana protein match is: Domain of unknown function (DUF1985) (TAIR:AT1G31150.1); Has 102 Blast hits to 102 proteins in 6 species: Archae - 0; Bacteria - 0; Metazoa - 0; Fungi - 0; Plants - 102; Viruses - 0; Other Eukaryotes - 0 (source: NCBI BLink).
LRZ	Chr5	15862599	15862712	-	ID=AT5G35066;Note=protein_coding_gene;Name=AT5G35066;coverage=1.0;sequence_ID=1.0;extra_copy_number=0;copy_num_ID=AT5G35066_0	AT5G35066	0	0	protein_coding			unknown protein; BEST Arabidopsis thaliana protein match is: unknown protein (TAIR:AT1G48953.1); Has 30201 Blast hits to 17322 proteins in 780 species: Archae - 12; Bacteria - 1396; Metazoa - 17338; Fungi - 3422; Plants - 5037; Viruses - 0; Other Eukaryotes - 2996 (source: NCBI BLink).
LRZ	Chr5	15866537	15866719	+	ID=AT5G35069;Note=protein_coding_gene;Name=AT5G35069;coverage=1.0;sequence_ID=1.0;extra_copy_number=0;copy_num_ID=AT5G35069_0	AT5G35069	0	0	protein_coding			unknown protein; Has 30201 Blast hits to 17322 proteins in 780 species: Archae - 12; Bacteria - 1396; Metazoa - 17338; Fungi - 3422; Plants - 5037; Viruses - 0; Other Eukaryotes - 2996 (source: NCBI BLink).
LRZ	Chr5	15884335	15886879	-	ID=AT5G35080;Note=protein_coding_gene;Name=AT5G35080;coverage=1.0;sequence_ID=1.0;extra_copy_number=0;copy_num_ID=AT5G35080_0	AT5G35080	13.3	1.2	protein_coding			INVOLVED IN: biological_process unknown; LOCATED IN: endomembrane system; EXPRESSED IN: 22 plant structures; EXPRESSED DURING: 13 growth stages; CONTAINS InterPro DOMAIN/s: Mannose-6-phosphate receptor, binding (InterPro:IPR009011), Glucosidase II beta subunit-like (InterPro:IPR012913); Has 30201 Blast hits to 17322 proteins in 780 species: Archae - 12; Bacteria - 1396; Metazoa - 17338; Fungi - 3…
LRZ	Chr5	15888476	15889150	+	ID=AT5G35090;Note=protein_coding_gene;Name=AT5G35090;coverage=1.0;sequence_ID=1.0;extra_copy_number=0;copy_num_ID=AT5G35090_0	AT5G35090	0	0	protein_coding			unknown protein; Has 1807 Blast hits to 1807 proteins in 277 species: Archae - 0; Bacteria - 0; Metazoa - 736; Fungi - 347; Plants - 385; Viruses - 0; Other Eukaryotes - 339 (source: NCBI BLink).
LRZ	Chr5	15890345	15891452	-	ID=AT5G35100;Note=protein_coding_gene;Name=AT5G35100;coverage=1.0;sequence_ID=1.0;extra_copy_number=0;copy_num_ID=AT5G35100_0	AT5G35100	64.7	20.9	protein_coding	Cyclophilin-like peptidyl-prolyl cis-trans isomerase family protein		Cyclophilin-like peptidyl-prolyl cis-trans isomerase family protein; FUNCTIONS IN: peptidyl-prolyl cis-trans isomerase activity; INVOLVED IN: protein folding, peptidyl-cysteine S-nitrosylation; LOCATED IN: thylakoid lumen, chloroplast; EXPRESSED IN: 22 plant structures; EXPRESSED DURING: 14 growth stages; CONTAINS InterPro DOMAIN/s: Cyclophilin-like (InterPro:IPR015891), Peptidyl-prolyl cis-trans…
LRZ	Chr5	15893999	15894337	-	ID=AT5G35110;Note=protein_coding_gene;Name=AT5G35110;coverage=1.0;sequence_ID=1.0;extra_copy_number=0;copy_num_ID=AT5G35110_0	AT5G35110	0.8	0.6	protein_coding			unknown protein; BEST Arabidopsis thaliana protein match is: unknown protein (TAIR:AT2G46490.1); Has 1807 Blast hits to 1807 proteins in 277 species: Archae - 0; Bacteria - 0; Metazoa - 736; Fungi - 347; Plants - 385; Viruses - 0; Other Eukaryotes - 339 (source: NCBI BLink).
LRZ	Chr5	15916910	15917233	-	ID=AT5G35120;Note=protein_coding_gene;Name=AT5G35120;coverage=1.0;sequence_ID=1.0;extra_copy_number=0;copy_num_ID=AT5G35120_0	AT5G35120	0	0	protein_coding	MADS-box family protein		MADS-box family protein; BEST Arabidopsis thaliana protein match is: MADS-box family protein (TAIR:AT1G59930.1); Has 1807 Blast hits to 1807 proteins in 277 species: Archae - 0; Bacteria - 0; Metazoa - 736; Fungi - 347; Plants - 385; Viruses - 0; Other Eukaryotes - 339 (source: NCBI BLink).
LRZ	Chr5	15944809	15947323	+	ID=AT5G35160;Note=protein_coding_gene;Name=AT5G35160;coverage=1.0;sequence_ID=1.0;extra_copy_number=0;copy_num_ID=AT5G35160_0	AT5G35160	29.7	42.9	protein_coding	Endomembrane protein 70 protein family		Endomembrane protein 70 protein family; CONTAINS InterPro DOMAIN/s: Nonaspanin (TM9SF) (InterPro:IPR004240); BEST Arabidopsis thaliana protein match is: Endomembrane protein 70 protein family (TAIR:AT4G12650.1); Has 30201 Blast hits to 17322 proteins in 780 species: Archae - 12; Bacteria - 1396; Metazoa - 17338; Fungi - 3422; Plants - 5037; Viruses - 0; Other Eukaryotes - 2996 (source: NCBI BLink…
LRZ	Chr5	15949224	15953804	+	ID=AT5G35170;Note=protein_coding_gene;Name=AT5G35170;coverage=1.0;sequence_ID=1.0;extra_copy_number=0;copy_num_ID=AT5G35170_0	AT5G35170	277.9	292.6	protein_coding	adenylate kinase family protein		adenylate kinase family protein; FUNCTIONS IN: nucleobase, nucleoside, nucleotide kinase activity, nucleotide kinase activity, phosphotransferase activity, phosphate group as acceptor, adenylate kinase activity, ATP binding; INVOLVED IN: nucleobase, nucleoside, nucleotide and nucleic acid metabolic process, anaerobic respiration, nucleotide metabolic process; LOCATED IN: chloroplast thylakoid mem…
LRZ	Chr5	15954476	15963077	+	ID=AT5G35180;Note=protein_coding_gene;Name=AT5G35180;coverage=1.0;sequence_ID=1.0;extra_copy_number=0;copy_num_ID=AT5G35180_0	AT5G35180	38.4	167	protein_coding	Protein of unknown function (DUF1336)		FUNCTIONS IN: phosphoinositide binding; INVOLVED IN: signal transduction; LOCATED IN: plasma membrane; EXPRESSED IN: 24 plant structures; EXPRESSED DURING: 15 growth stages; CONTAINS InterPro DOMAIN/s: Protein of unknown function DUF1336 (InterPro:IPR009769), Lipid-binding START (InterPro:IPR002913), Pleckstrin homology (InterPro:IPR001849); BEST Arabidopsis thaliana protein match is: ENHANCED DI…
LRZ	Chr5	15964240	15965224	+	ID=AT5G35190;Note=protein_coding_gene;Name=AT5G35190;coverage=0.969;sequence_ID=0.911;extra_copy_number=0;copy_num_ID=AT5G35190_0;partial_mapping=True;low_identity=True	AT5G35190	0	0.2	protein_coding	proline-rich extensin-like family protein		proline-rich extensin-like family protein; FUNCTIONS IN: structural constituent of cell wall; INVOLVED IN: plant-type cell wall organization; LOCATED IN: endomembrane system; EXPRESSED IN: root; CONTAINS InterPro DOMAIN/s: Extensin-like repeat (InterPro:IPR006706); BEST Arabidopsis thaliana protein match is: Proline-rich extensin-like family protein (TAIR:AT4G13390.1); Has 1807 Blast hits to 1807…
LRZ	Chr5	15974978	15975134	-	ID=AT5G35195;Note=protein_coding_gene;Name=AT5G35195;coverage=0.887;sequence_ID=0.785;extra_copy_number=0;copy_num_ID=AT5G35195_0;partial_mapping=True;low_identity=True	AT5G35195	0	0	protein_coding	Defensin-like (DEFL) family protein	Encodes a defensin-like (DEFL) family protein.	Defensin-like (DEFL) family protein; Has 0 Blast hits to 0 proteins in 0 species (source: NCBI BLink).
LRZ	Chr5	15994653	15998542	-	ID=AT5G35200;Note=protein_coding_gene;Name=AT5G35200;coverage=1.0;sequence_ID=1.0;extra_copy_number=0;copy_num_ID=AT5G35200_0	AT5G35200	24.6	43.5	protein_coding	ENTH/ANTH/VHS superfamily protein		ENTH/ANTH/VHS superfamily protein; FUNCTIONS IN: phospholipid binding, clathrin binding, binding, phosphatidylinositol binding; INVOLVED IN: clathrin coat assembly; LOCATED IN: plasma membrane; EXPRESSED IN: 24 plant structures; EXPRESSED DURING: 15 growth stages; CONTAINS InterPro DOMAIN/s: Epsin-like, N-terminal (InterPro:IPR013809), ANTH (InterPro:IPR011417), ENTH/VHS (InterPro:IPR008942), Cla…
LRZ	Chr5	16006687	16015082	-	ID=AT5G35210;Note=protein_coding_gene;Name=AT5G35210;coverage=1.0;sequence_ID=1.0;extra_copy_number=0;copy_num_ID=AT5G35210_0	AT5G35210	44.6	71.6	protein_coding	metalloendopeptidases;zinc ion binding;DNA binding		metalloendopeptidases;zinc ion binding;DNA binding; FUNCTIONS IN: DNA binding, metalloendopeptidase activity, zinc ion binding; INVOLVED IN: proteolysis, regulation of transcription, DNA-dependent; LOCATED IN: nucleus, chloroplast envelope; EXPRESSED IN: male gametophyte; EXPRESSED DURING: M germinated pollen stage; CONTAINS InterPro DOMAIN/s: DDT domain (InterPro:IPR004022), Zinc finger, PHD-typ…
LRZ	Chr5	16016922	16020075	-	ID=AT5G35220;Note=protein_coding_gene;Name=AT5G35220;coverage=1.0;sequence_ID=1.0;extra_copy_number=0;copy_num_ID=AT5G35220_0	AT5G35220	42.6	0.2	protein_coding	Peptidase M50 family protein	Membrane-associated and ATP-independent metalloprotease; EGY1 protein contains eight trans-membrane domains at its C-terminus, and carries out beta-casein degradation in an ATP-independent manner. EGY1 is required for development of both thylakoid grana and a well-organized lamellae system in chloroplast. Additionally, EGY1 is required for the accumulation of chlorophyll and chlorophyll a/b bindi…	ETHYLENE-DEPENDENT GRAVITROPISM-DEFICIENT AND YELLOW-GREEN 1 (EGY1); FUNCTIONS IN: metalloendopeptidase activity; INVOLVED IN: in 9 processes; LOCATED IN: chloroplast, membrane; EXPRESSED IN: hypocotyl endodermis, flower, peduncle, leaf; EXPRESSED DURING: seedling growth; CONTAINS InterPro DOMAIN/s: Peptidase M50 (InterPro:IPR008915); BEST Arabidopsis thaliana protein match is: metalloendopeptida…
LRZ	Chr5	16022469	16024164	-	ID=AT5G35230;Note=protein_coding_gene;Name=AT5G35230;coverage=1.0;sequence_ID=1.0;extra_copy_number=0;copy_num_ID=AT5G35230_0	AT5G35230	0	0.3	protein_coding			unknown protein; Has 1807 Blast hits to 1807 proteins in 277 species: Archae - 0; Bacteria - 0; Metazoa - 736; Fungi - 347; Plants - 385; Viruses - 0; Other Eukaryotes - 339 (source: NCBI BLink).
LRZ	Chr5	16050378	16050797	-	ID=AT5G35290;Note=protein_coding_gene;Name=AT5G35290;coverage=1.0;sequence_ID=1.0;extra_copy_number=0;copy_num_ID=AT5G35290_0	AT5G35290	0	0	protein_coding			unknown protein; Has 1807 Blast hits to 1807 proteins in 277 species: Archae - 0; Bacteria - 0; Metazoa - 736; Fungi - 347; Plants - 385; Viruses - 0; Other Eukaryotes - 339 (source: NCBI BLink).
LRZ	Chr5	16050808	16051440	+	ID=AT5G35300;Note=protein_coding_gene;Name=AT5G35300;coverage=1.0;sequence_ID=1.0;extra_copy_number=0;copy_num_ID=AT5G35300_0	AT5G35300	0	0	protein_coding			unknown protein; Has 1807 Blast hits to 1807 proteins in 277 species: Archae - 0; Bacteria - 0; Metazoa - 736; Fungi - 347; Plants - 385; Viruses - 0; Other Eukaryotes - 339 (source: NCBI BLink).
LRZ	Chr5	16054270	16055916	+	ID=AT5G35320;Note=protein_coding_gene;Name=AT5G35320;coverage=1.0;sequence_ID=1.0;extra_copy_number=0;copy_num_ID=AT5G35320_0	AT5G35320	23	133.3	protein_coding			unknown protein; Has 1807 Blast hits to 1807 proteins in 277 species: Archae - 0; Bacteria - 0; Metazoa - 736; Fungi - 347; Plants - 385; Viruses - 0; Other Eukaryotes - 339 (source: NCBI BLink).
LRZ	Chr5	16055894	16058282	-	ID=AT5G35330;Note=protein_coding_gene;Name=AT5G35330;coverage=1.0;sequence_ID=1.0;extra_copy_number=0;copy_num_ID=AT5G35330_0	AT5G35330	15.3	0.8	protein_coding	methyl-CPG-binding domain protein 02	Protein containing methyl-CpG-binding domain.Has sequence similarity to human MBD proteins.	methyl-CPG-binding domain protein 02 (MBD02); FUNCTIONS IN: DNA binding; INVOLVED IN: biological_process unknown; LOCATED IN: nucleus; EXPRESSED IN: 25 plant structures; EXPRESSED DURING: 15 growth stages; CONTAINS InterPro DOMAIN/s: DNA-binding, integrase-type (InterPro:IPR016177), Methyl-CpG DNA binding (InterPro:IPR001739), Zinc finger, CW-type (InterPro:IPR011124); BEST Arabidopsis thaliana p…
LRZ	Chr5	16081834	16082615	-	ID=AT5G35338;Note=protein_coding_gene;Name=AT5G35338;coverage=1.0;sequence_ID=1.0;extra_copy_number=0;copy_num_ID=AT5G35338_0	AT5G35338	0	0	protein_coding	methyl-CPG-binding domain 12	Protein containing a putative methyl-CpG-binding domain.Has sequence similarity to human MBD proteins.	methyl-CPG-binding domain 12 (MBD12); FUNCTIONS IN: methyl-CpG binding; INVOLVED IN: biological_process unknown; LOCATED IN: nucleus; CONTAINS InterPro DOMAIN/s: DNA-binding, integrase-type (InterPro:IPR016177), Methyl-CpG DNA binding (InterPro:IPR001739), Zinc finger, CW-type (InterPro:IPR011124); BEST Arabidopsis thaliana protein match is: methyl-CPG-binding domain protein 02 (TAIR:AT5G35330.3)…
LRZ	Chr5	16116597	16120987	+	ID=AT5G35360;Note=protein_coding_gene;Name=AT5G35360;coverage=1.0;sequence_ID=1.0;extra_copy_number=0;copy_num_ID=AT5G35360_0	AT5G35360	78.8	16.4	protein_coding	acetyl Co-enzyme a carboxylase biotin carboxylase subunit	Encodes biotin carboxylase subunit (CAC2).	acetyl Co-enzyme a carboxylase biotin carboxylase subunit (CAC2); FUNCTIONS IN: biotin carboxylase activity, acetyl-CoA carboxylase activity; INVOLVED IN: fatty acid biosynthetic process; LOCATED IN: chloroplast, chloroplast stroma, chloroplast envelope; EXPRESSED IN: 25 plant structures; EXPRESSED DURING: 16 growth stages; CONTAINS InterPro DOMAIN/s: Carbamoyl phosphate synthase, large subunit, …
LRZ	Chr5	16120924	16123762	-	ID=AT5G35370;Note=protein_coding_gene;Name=AT5G35370;coverage=1.0;sequence_ID=1.0;extra_copy_number=0;copy_num_ID=AT5G35370_0	AT5G35370	5.3	0.3	protein_coding	S-locus lectin protein kinase family protein		S-locus lectin protein kinase family protein; FUNCTIONS IN: in 6 functions; INVOLVED IN: protein amino acid phosphorylation; LOCATED IN: endomembrane system; EXPRESSED IN: 11 plant structures; EXPRESSED DURING: 6 growth stages; CONTAINS InterPro DOMAIN/s: Curculin-like (mannose-binding) lectin (InterPro:IPR001480), Protein kinase, ATP binding site (InterPro:IPR017441), Serine/threonine-protein ki…
LRZ	Chr5	16124746	16125640	+	ID=AT5G35375;Note=protein_coding_gene;Name=AT5G35375;coverage=1.0;sequence_ID=1.0;extra_copy_number=0;copy_num_ID=AT5G35375_0	AT5G35375	0	0	protein_coding			unknown protein; FUNCTIONS IN: molecular_function unknown; INVOLVED IN: biological_process unknown; LOCATED IN: cellular_component unknown; Has 1 Blast hits to 1 proteins in 1 species: Archae - 0; Bacteria - 0; Metazoa - 0; Fungi - 0; Plants - 1; Viruses - 0; Other Eukaryotes - 0 (source: NCBI BLink).
LRZ	Chr5	16125920	16128784	-	ID=AT5G35380;Note=protein_coding_gene;Name=AT5G35380;coverage=1.0;sequence_ID=1.0;extra_copy_number=0;copy_num_ID=AT5G35380_0	AT5G35380	0	0.5	protein_coding	Protein kinase protein with adenine nucleotide alpha hydrolases-like domain		Protein kinase protein with adenine nucleotide alpha hydrolases-like domain; FUNCTIONS IN: kinase activity; INVOLVED IN: protein amino acid phosphorylation, response to stress; LOCATED IN: cellular_component unknown; EXPRESSED IN: male gametophyte, pollen tube; EXPRESSED DURING: M germinated pollen stage; CONTAINS InterPro DOMAIN/s: UspA (InterPro:IPR006016), Serine/threonine-protein kinase domai…
LRZ	Chr5	16129364	16131467	+	ID=AT5G35390;Note=protein_coding_gene;Name=AT5G35390;coverage=1.0;sequence_ID=1.0;extra_copy_number=0;copy_num_ID=AT5G35390_0	AT5G35390	0.2	0.4	protein_coding	Leucine-rich repeat protein kinase family protein	Encodes a member of the receptor-like kinase family of genes. In pollen tubes, it accumulates in the plasma membrane of the apical growing tip through the process of exocytosis.	Leucine-rich repeat protein kinase family protein; FUNCTIONS IN: protein serine/threonine kinase activity, kinase activity, ATP binding; INVOLVED IN: transmembrane receptor protein tyrosine kinase signaling pathway, protein amino acid phosphorylation; LOCATED IN: apical plasma membrane, apical part of cell; EXPRESSED IN: sepal, male gametophyte, root, flower, pollen tube; EXPRESSED DURING: L matu…
LRZ	Chr5	16131711	16134760	-	ID=AT5G35400;Note=protein_coding_gene;Name=AT5G35400;coverage=1.0;sequence_ID=1.0;extra_copy_number=0;copy_num_ID=AT5G35400_0	AT5G35400	3.8	0.6	protein_coding	Pseudouridine synthase family protein		Pseudouridine synthase family protein; FUNCTIONS IN: pseudouridine synthase activity; INVOLVED IN: pseudouridine synthesis, RNA modification; CONTAINS InterPro DOMAIN/s: Pseudouridine synthase, catalytic domain (InterPro:IPR020103), Pseudouridine synthase I, TruA, N-terminal (InterPro:IPR020094), Pseudouridine synthase I, TruA, alpha/beta domain (InterPro:IPR020097), Pseudouridine synthase I, Tru…
LRZ	Chr5	16136653	16137217	-	ID=AT5G35405;Note=protein_coding_gene;Name=AT5G35405;coverage=1.0;sequence_ID=1.0;extra_copy_number=0;copy_num_ID=AT5G35405_0	AT5G35405	0	0	protein_coding	Protein of unknown function (DUF784)	Encodes a ECA1 gametogenesis related family protein	LOCATED IN: endomembrane system; CONTAINS InterPro DOMAIN/s: Protein of unknown function DUF784, Arabidopsis thaliana (InterPro:IPR008502); BEST Arabidopsis thaliana protein match is: Protein of unknown function (DUF784) (TAIR:AT4G13261.1); Has 81 Blast hits to 81 proteins in 4 species: Archae - 0; Bacteria - 0; Metazoa - 0; Fungi - 0; Plants - 81; Viruses - 0; Other Eukaryotes - 0 (source: NCBI …
LRZ	Chr5	16144289	16144423	+	ID=AT5G35407;Note=miRNA;Name=AT5G35407;coverage=1.0;sequence_ID=1.0;extra_copy_number=0;copy_num_ID=AT5G35407_0	AT5G35407	0	0	mirna	MIR396B; miRNA	Encodes a microRNA that targets several GRF family members. MicroRNAs are regulatory RNAs with a mature length of ~21-nucleotides that are processed from hairpin precursors by Dicer-like enzymes. MicroRNAs can negatively regulate gene expression by attenuating translation or by directing mRNA cleavage.Mature sequence: UUCCACAGCUUUCUUGAACUU. Expression increased with leaf development, antagonizing…
LRZ	Chr5	16166945	16170788	+	ID=AT5G35410;Note=protein_coding_gene;Name=AT5G35410;coverage=1.0;sequence_ID=1.0;extra_copy_number=0;copy_num_ID=AT5G35410_0	AT5G35410	7.7	32.1	protein_coding	Protein kinase superfamily protein	encodes a member of the CBL-interacting protein kinase family, is a regulatory component controlling plant potassium nutrition	SALT OVERLY SENSITIVE 2 (SOS2); CONTAINS InterPro DOMAIN/s: Protein kinase, ATP binding site (InterPro:IPR017441), Serine/threonine-protein kinase domain (InterPro:IPR002290), NAF/FISL domain (InterPro:IPR018451), Serine/threonine-protein kinase-like domain (InterPro:IPR017442), Protein kinase-like domain (InterPro:IPR011009), Serine/threonine-protein kinase, active site (InterPro:IPR008271), NAF…
LRZ	Chr5	16194426	16198518	+	ID=AT5G35430;Note=protein_coding_gene;Name=AT5G35430;coverage=1.0;sequence_ID=1.0;extra_copy_number=0;copy_num_ID=AT5G35430_0	AT5G35430	22.8	40.4	protein_coding	Tetratricopeptide repeat (TPR)-like superfamily protein		Tetratricopeptide repeat (TPR)-like superfamily protein; FUNCTIONS IN: binding; INVOLVED IN: biological_process unknown; LOCATED IN: cellular_component unknown; EXPRESSED IN: 25 plant structures; EXPRESSED DURING: 13 growth stages; CONTAINS InterPro DOMAIN/s: Tetratricopeptide-like helical (InterPro:IPR011990), Tetratricopeptide repeat-containing (InterPro:IPR013026), Tetratricopeptide repeat (In…
NRZ	Chr1	14145186	14147018	+	ID=AT1G37113;Note=protein_coding_gene;Name=AT1G37113;coverage=1.0;sequence_ID=1.0;extra_copy_number=0;copy_num_ID=AT1G37113_0	AT1G37113	0	0	protein_coding			unknown protein; LOCATED IN: chloroplast; Has 24 Blast hits to 24 proteins in 7 species: Archae - 0; Bacteria - 0; Metazoa - 4; Fungi - 0; Plants - 14; Viruses - 6; Other Eukaryotes - 0 (source: NCBI BLink).
NRZ	Chr1	14167410	14170821	+	ID=AT1G37130;Note=protein_coding_gene;Name=AT1G37130;coverage=1.0;sequence_ID=1.0;extra_copy_number=0;copy_num_ID=AT1G37130_0	AT1G37130	131.8	0	protein_coding	nitrate reductase 2	Identified as a mutant resistant to chlorate. Encodes nitrate reductase structural gene. Involved in nitrate assimilation. Has nitrate reductase activity. Up-regulated by the fungus P. indica. Binds transcription factor At2g35940.	nitrate reductase 2 (NIA2); FUNCTIONS IN: nitrate reductase activity, nitrate reductase (NADH) activity; INVOLVED IN: nitric oxide biosynthetic process, nitrate assimilation, response to light stimulus, response to symbiotic fungus; LOCATED IN: plasma membrane, vacuole; EXPRESSED IN: 25 plant structures; EXPRESSED DURING: 13 growth stages; CONTAINS InterPro DOMAIN/s: Nitrate reductase NADH depend…
NRZ	Chr1	14179235	14180925	-	ID=AT1G37140;Note=protein_coding_gene;Name=AT1G37140;coverage=1.0;sequence_ID=1.0;extra_copy_number=0;copy_num_ID=AT1G37140_0	AT1G37140	0	0	protein_coding	MEI2 C-terminal RRM only like 1	a member of mei2-like gene family; phylogenetic analysis revealed that it belongs to the fourth clade of mei2-like proteins, with conserved C-terminal RNA recognition motif (RRM) only.	MEI2 C-terminal RRM only like 1 (MCT1); CONTAINS InterPro DOMAIN/s: RNA recognition motif 2 (InterPro:IPR007201); BEST Arabidopsis thaliana protein match is: terminal EAR1-like 2 (TAIR:AT1G67770.1); Has 394 Blast hits to 394 proteins in 86 species: Archae - 0; Bacteria - 0; Metazoa - 0; Fungi - 60; Plants - 240; Viruses - 0; Other Eukaryotes - 94 (source: NCBI BLink).
NRZ	Chr1	14183865	14186876	-	ID=AT1G37150;Note=protein_coding_gene;Name=AT1G37150;coverage=1.0;sequence_ID=1.0;extra_copy_number=0;copy_num_ID=AT1G37150_0	AT1G37150	0.5	0.9	protein_coding	holocarboxylase synthetase 2		holocarboxylase synthetase 2 (HCS2); FUNCTIONS IN: biotin-[acetyl-CoA-carboxylase] ligase activity, catalytic activity; INVOLVED IN: protein modification process; EXPRESSED IN: pedicel; EXPRESSED DURING: 4 anthesis; CONTAINS InterPro DOMAIN/s: Biotin/lipoate A/B protein ligase (InterPro:IPR004143), Biotin--acetyl-CoA-carboxylase ligase (InterPro:IPR004408); BEST Arabidopsis thaliana protein match…
NRZ	Chr1	14193633	14193737	-	ID=AT1G37162;Note=protein_coding_gene;Name=AT1G37162;coverage=1.0;sequence_ID=1.0;extra_copy_number=0;copy_num_ID=AT1G37162_0	AT1G37162	0	0	protein_coding			unknown protein; Has 30201 Blast hits to 17322 proteins in 780 species: Archae - 12; Bacteria - 1396; Metazoa - 17338; Fungi - 3422; Plants - 5037; Viruses - 0; Other Eukaryotes - 2996 (source: NCBI BLink).
NRZ	Chr1	14298817	14301944	-	ID=AT1G38131;Note=protein_coding_gene;Name=AT1G38131;coverage=1.0;sequence_ID=1.0;extra_copy_number=0;copy_num_ID=AT1G38131_0	AT1G38131	5.3	0.1	protein_coding	O-fucosyltransferase family protein		O-fucosyltransferase family protein; FUNCTIONS IN: molecular_function unknown; INVOLVED IN: biological_process unknown; LOCATED IN: chloroplast; CONTAINS InterPro DOMAIN/s: GDP-fucose protein O-fucosyltransferase (InterPro:IPR019378); BEST Arabidopsis thaliana protein match is: O-fucosyltransferase family protein (TAIR:AT1G38065.1); Has 834 Blast hits to 825 proteins in 29 species: Archae - 0; Ba…
NRZ	Chr1	14480513	14480971	-	ID=AT1G38630;Note=protein_coding_gene;Name=AT1G38630;coverage=1.0;sequence_ID=1.0;extra_copy_number=0;copy_num_ID=AT1G38630_0	AT1G38630	0	0	protein_coding			unknown protein; BEST Arabidopsis thaliana protein match is: unknown protein (TAIR:AT1G38790.1); Has 99 Blast hits to 6 proteins in 1 species: Archae - 0; Bacteria - 0; Metazoa - 0; Fungi - 0; Plants - 99; Viruses - 0; Other Eukaryotes - 0 (source: NCBI BLink).
NRZ	Chr1	14485906	14487157	-	ID=AT1G38790;Note=protein_coding_gene;Name=AT1G38790;coverage=1.0;sequence_ID=1.0;extra_copy_number=0;copy_num_ID=AT1G38790_0	AT1G38790	0	0	protein_coding			unknown protein; BEST Arabidopsis thaliana protein match is: unknown protein (TAIR:AT2G08986.1); Has 54 Blast hits to 6 proteins in 1 species: Archae - 0; Bacteria - 0; Metazoa - 0; Fungi - 0; Plants - 54; Viruses - 0; Other Eukaryotes - 0 (source: NCBI BLink).
NRZ	Chr1	14494830	14495397	+	ID=AT1G38950;Note=protein_coding_gene;Name=AT1G38950;coverage=1.0;sequence_ID=1.0;extra_copy_number=0;copy_num_ID=AT1G38950_0	AT1G38950	0	0	protein_coding			unknown protein; Has 0 Blast hits to 0 proteins in 0 species (source: NCBI BLink).
NRZ	Chr1	14674263	14674895	-	ID=AT1G40083;Note=protein_coding_gene;Name=AT1G40083;coverage=1.0;sequence_ID=1.0;extra_copy_number=0;copy_num_ID=AT1G40083_0	AT1G40083	0	0	protein_coding			unknown protein; FUNCTIONS IN: molecular_function unknown; INVOLVED IN: biological_process unknown; LOCATED IN: cellular_component unknown; Has 24 Blast hits to 19 proteins in 2 species: Archae - 0; Bacteria - 0; Metazoa - 0; Fungi - 0; Plants - 24; Viruses - 0; Other Eukaryotes - 0 (source: NCBI BLink).
NRZ	Chr1	14756038	14758291	-	ID=AT1G40087;Note=protein_coding_gene;Name=AT1G40087;coverage=1.0;sequence_ID=1.0;extra_copy_number=0;copy_num_ID=AT1G40087_0	AT1G40087	0	0	protein_coding	Plant transposase (Ptta/En/Spm family)		Plant transposase (Ptta/En/Spm family); CONTAINS InterPro DOMAIN/s: Transposase, Ptta/En/Spm, plant (InterPro:IPR004252); BEST Arabidopsis thaliana protein match is: Plant transposase (Ptta/En/Spm family) (TAIR:AT3G30200.1); Has 227 Blast hits to 225 proteins in 11 species: Archae - 0; Bacteria - 2; Metazoa - 0; Fungi - 0; Plants - 225; Viruses - 0; Other Eukaryotes - 0 (source: NCBI BLink).
NRZ	Chr1	14841195	14845136	+	ID=AT1G40104;Note=protein_coding_gene;Name=AT1G40104;coverage=1.0;sequence_ID=0.998;extra_copy_number=0;copy_num_ID=AT1G40104_0;low_identity=True	AT1G40104	0.1	14.1	protein_coding			unknown protein; FUNCTIONS IN: molecular_function unknown; INVOLVED IN: biological_process unknown; LOCATED IN: cellular_component unknown; BEST Arabidopsis thaliana protein match is: unknown protein (TAIR:AT2G08986.1); Has 88 Blast hits to 39 proteins in 18 species: Archae - 0; Bacteria - 17; Metazoa - 9; Fungi - 0; Plants - 48; Viruses - 0; Other Eukaryotes - 14 (source: NCBI BLink).
NRZ	Chr1	17446496	17449979	+	ID=AT1G40129;Note=protein_coding_gene;Name=AT1G40129;coverage=1.0;sequence_ID=1.0;extra_copy_number=0;copy_num_ID=AT1G40129_0	AT1G40129	0	0	protein_coding			unknown protein; BEST Arabidopsis thaliana protein match is: unknown protein (TAIR:AT4G07350.1); Has 91 Blast hits to 77 proteins in 25 species: Archae - 0; Bacteria - 6; Metazoa - 5; Fungi - 5; Plants - 59; Viruses - 0; Other Eukaryotes - 16 (source: NCBI BLink).
NRZ	Chr1	17535864	17537965	-	ID=AT1G40390;Note=protein_coding_gene;Name=AT1G40390;coverage=1.0;sequence_ID=1.0;extra_copy_number=0;copy_num_ID=AT1G40390_0	AT1G40390	0	0.3	protein_coding	DNAse I-like superfamily protein		DNAse I-like superfamily protein; CONTAINS InterPro DOMAIN/s: Endonuclease/exonuclease/phosphatase (InterPro:IPR005135), RNA-directed DNA polymerase (reverse transcriptase), related (InterPro:IPR015706); BEST Arabidopsis thaliana protein match is: DNAse I-like superfamily protein (TAIR:AT1G43760.1); Has 796 Blast hits to 793 proteins in 14 species: Archae - 0; Bacteria - 0; Metazoa - 0; Fungi - 0…
NRZ	Chr2	3102335	3105038	-	ID=AT2G07180;Note=protein_coding_gene;Name=AT2G07180;coverage=1.0;sequence_ID=1.0;extra_copy_number=0;copy_num_ID=AT2G07180_0	AT2G07180	56.3	5.1	protein_coding	Protein kinase superfamily protein		Protein kinase superfamily protein; FUNCTIONS IN: protein serine/threonine kinase activity, protein kinase activity, kinase activity, ATP binding; INVOLVED IN: protein amino acid phosphorylation, N-terminal protein myristoylation; LOCATED IN: cellular_component unknown; EXPRESSED IN: 25 plant structures; EXPRESSED DURING: 15 growth stages; CONTAINS InterPro DOMAIN/s: Protein kinase, ATP binding s…
NRZ	Chr2	3108803	3110381	+	ID=AT2G07190;Note=protein_coding_gene;Name=AT2G07190;coverage=1.0;sequence_ID=1.0;extra_copy_number=0;copy_num_ID=AT2G07190_0	AT2G07190	0	0	protein_coding	Domain of unknown function (DUF1985)		CONTAINS InterPro DOMAIN/s: Domain of unknown function DUF1985 (InterPro:IPR015410); BEST Arabidopsis thaliana protein match is: cysteine-type peptidases;cysteine-type peptidases (TAIR:AT2G07240.1); Has 165 Blast hits to 165 proteins in 27 species: Archae - 0; Bacteria - 6; Metazoa - 6; Fungi - 2; Plants - 127; Viruses - 0; Other Eukaryotes - 24 (source: NCBI BLink).
NRZ	Chr2	3110641	3111314	+	ID=AT2G07200;Note=protein_coding_gene;Name=AT2G07200;coverage=1.0;sequence_ID=1.0;extra_copy_number=0;copy_num_ID=AT2G07200_0	AT2G07200	0	0	protein_coding	Cysteine proteinases superfamily protein		Cysteine proteinases superfamily protein; FUNCTIONS IN: cysteine-type peptidase activity; INVOLVED IN: proteolysis; LOCATED IN: cellular_component unknown; CONTAINS InterPro DOMAIN/s: Peptidase C48, SUMO/Sentrin/Ubl1 (InterPro:IPR003653); Has 37 Blast hits to 37 proteins in 3 species: Archae - 0; Bacteria - 0; Metazoa - 0; Fungi - 0; Plants - 37; Viruses - 0; Other Eukaryotes - 0 (source: NCBI BL…
NRZ	Chr2	3118018	3119490	+	ID=AT2G07213;Note=other_RNA;Name=AT2G07213;coverage=1.0;sequence_ID=1.0;extra_copy_number=0;copy_num_ID=AT2G07213_0	AT2G07213	0	0	other_rna	other RNA	Potential natural antisense gene, locus overlaps with AT2G07215
NRZ	Chr2	3118212	3119325	-	ID=AT2G07215;Note=protein_coding_gene;Name=AT2G07215;coverage=1.0;sequence_ID=1.0;extra_copy_number=0;copy_num_ID=AT2G07215_0	AT2G07215	0	0	protein_coding			unknown protein; BEST Arabidopsis thaliana protein match is: unknown protein (TAIR:AT2G10965.1); Has 30201 Blast hits to 17322 proteins in 780 species: Archae - 12; Bacteria - 1396; Metazoa - 17338; Fungi - 3422; Plants - 5037; Viruses - 0; Other Eukaryotes - 2996 (source: NCBI BLink).
NRZ	Chr2	3128540	3133771	-	ID=AT2G07240;Note=protein_coding_gene;Name=AT2G07240;coverage=1.0;sequence_ID=1.0;extra_copy_number=0;copy_num_ID=AT2G07240_0	AT2G07240	0	0	protein_coding	cysteine-type peptidases;cysteine-type peptidases		cysteine-type peptidases;cysteine-type peptidases; FUNCTIONS IN: cysteine-type peptidase activity; INVOLVED IN: proteolysis; LOCATED IN: cellular_component unknown; CONTAINS InterPro DOMAIN/s: Domain of unknown function DUF1985 (InterPro:IPR015410), Peptidase C48, SUMO/Sentrin/Ubl1 (InterPro:IPR003653); Has 30201 Blast hits to 17322 proteins in 780 species: Archae - 12; Bacteria - 1396; Metazoa -…
NRZ	Chr2	3147836	3150792	+	ID=AT2G07280;Note=protein_coding_gene;Name=AT2G07280;coverage=1.0;sequence_ID=1.0;extra_copy_number=0;copy_num_ID=AT2G07280_0	AT2G07280	0	0.1	protein_coding			unknown protein; Has 19 Blast hits to 19 proteins in 3 species: Archae - 0; Bacteria - 2; Metazoa - 0; Fungi - 0; Plants - 17; Viruses - 0; Other Eukaryotes - 0 (source: NCBI BLink).
NRZ	Chr2	3151000	3151474	+	ID=AT2G07290;Note=protein_coding_gene;Name=AT2G07290;coverage=1.0;sequence_ID=1.0;extra_copy_number=0;copy_num_ID=AT2G07290_0	AT2G07290	0	0	protein_coding			unknown protein; Has 8 Blast hits to 8 proteins in 1 species: Archae - 0; Bacteria - 0; Metazoa - 0; Fungi - 0; Plants - 8; Viruses - 0; Other Eukaryotes - 0 (source: NCBI BLink).
NRZ	Chr2	3156236	3157826	-	ID=AT2G07310;Note=protein_coding_gene;Name=AT2G07310;coverage=1.0;sequence_ID=1.0;extra_copy_number=0;copy_num_ID=AT2G07310_0	AT2G07310	0	0	protein_coding			unknown protein; Has 57 Blast hits to 33 proteins in 2 species: Archae - 0; Bacteria - 0; Metazoa - 0; Fungi - 0; Plants - 57; Viruses - 0; Other Eukaryotes - 0 (source: NCBI BLink).
NRZ	Chr2	3166998	3168183	+	ID=AT2G07340;Note=protein_coding_gene;Name=AT2G07340;coverage=1.0;sequence_ID=1.0;extra_copy_number=0;copy_num_ID=AT2G07340_0	AT2G07340	53.1	4	protein_coding	PREFOLDIN 1		PREFOLDIN 1 (PFD1); FUNCTIONS IN: unfolded protein binding; INVOLVED IN: protein folding; LOCATED IN: prefoldin complex; EXPRESSED IN: 22 plant structures; EXPRESSED DURING: 13 growth stages; CONTAINS InterPro DOMAIN/s: Prefoldin beta-like (InterPro:IPR002777), Prefoldin (InterPro:IPR009053); Has 311 Blast hits to 311 proteins in 149 species: Archae - 25; Bacteria - 0; Metazoa - 139; Fungi - 66; …
NRZ	Chr2	3168691	3178638	-	ID=AT2G07360;Note=protein_coding_gene;Name=AT2G07360;coverage=1.0;sequence_ID=1.0;extra_copy_number=0;copy_num_ID=AT2G07360_0	AT2G07360	40.5	179.7	protein_coding	SH3 domain-containing protein		SH3 domain-containing protein; FUNCTIONS IN: binding; LOCATED IN: cytosol, nucleus, plasma membrane, membrane; EXPRESSED IN: 26 plant structures; EXPRESSED DURING: 15 growth stages; CONTAINS InterPro DOMAIN/s: Src homology-3 domain (InterPro:IPR001452), Armadillo-type fold (InterPro:IPR016024); Has 35333 Blast hits to 34131 proteins in 2444 species: Archae - 798; Bacteria - 22429; Metazoa - 974; …
NRZ	Chr2	3180360	3180485	+	ID=AT2G07362;Note=protein_coding_gene;Name=AT2G07362;coverage=1.0;sequence_ID=1.0;extra_copy_number=0;copy_num_ID=AT2G07362_0	AT2G07362	0	0	protein_coding			unknown protein; Has 30201 Blast hits to 17322 proteins in 780 species: Archae - 12; Bacteria - 1396; Metazoa - 17338; Fungi - 3422; Plants - 5037; Viruses - 0; Other Eukaryotes - 2996 (source: NCBI BLink).
NRZ	Chr2	3180599	3180748	-	ID=AT2G07363;Note=protein_coding_gene;Name=AT2G07363;coverage=1.0;sequence_ID=1.0;extra_copy_number=0;copy_num_ID=AT2G07363_0	AT2G07363	0	0	protein_coding			unknown protein; Has 30201 Blast hits to 17322 proteins in 780 species: Archae - 12; Bacteria - 1396; Metazoa - 17338; Fungi - 3422; Plants - 5037; Viruses - 0; Other Eukaryotes - 2996 (source: NCBI BLink).
NRZ	Chr2	3215271	3216200	-	ID=AT2G07440;Note=protein_coding_gene;Name=AT2G07440;coverage=1.0;sequence_ID=1.0;extra_copy_number=0;copy_num_ID=AT2G07440_0	AT2G07440	0	0	protein_coding	two-component responsive regulator-related / response regulator protein-related		two-component responsive regulator-related / response regulator protein-related; BEST Arabidopsis thaliana protein match is: response regulator 3 (TAIR:AT2G41310.1); Has 348 Blast hits to 348 proteins in 24 species: Archae - 0; Bacteria - 0; Metazoa - 0; Fungi - 0; Plants - 346; Viruses - 0; Other Eukaryotes - 2 (source: NCBI BLink).
NRZ	Chr2	3247454	3247956	+	ID=AT2G07505;Note=protein_coding_gene;Name=AT2G07505;coverage=1.0;sequence_ID=1.0;extra_copy_number=0;copy_num_ID=AT2G07505_0	AT2G07505	0	2	protein_coding	zinc ion binding		zinc ion binding; FUNCTIONS IN: zinc ion binding; INVOLVED IN: biological_process unknown; LOCATED IN: cellular_component unknown; CONTAINS InterPro DOMAIN/s: Zinc finger, GRF-type (InterPro:IPR010666); BEST Arabidopsis thaliana protein match is: zinc ion binding (TAIR:AT4G04775.1); Has 69 Blast hits to 69 proteins in 4 species: Archae - 0; Bacteria - 0; Metazoa - 0; Fungi - 0; Plants - 68; Virus…
NRZ	Chr2	3258400	3258549	+	ID=AT2G07521;Note=protein_coding_gene;Name=AT2G07521;coverage=1.0;sequence_ID=1.0;extra_copy_number=0;copy_num_ID=AT2G07521_0	AT2G07521	0	0	protein_coding			unknown protein; Has 30201 Blast hits to 17322 proteins in 780 species: Archae - 12; Bacteria - 1396; Metazoa - 17338; Fungi - 3422; Plants - 5037; Viruses - 0; Other Eukaryotes - 2996 (source: NCBI BLink).
NRZ	Chr2	3291756	3295796	-	ID=AT2G07560;Note=protein_coding_gene;Name=AT2G07560;coverage=1.0;sequence_ID=1.0;extra_copy_number=0;copy_num_ID=AT2G07560_0	AT2G07560	0	0	protein_coding	H(+)-ATPase 6		H(+)-ATPase 6 (HA6); FUNCTIONS IN: protein binding, ATPase activity; INVOLVED IN: cation transport, metabolic process, ATP biosynthetic process; LOCATED IN: plasma membrane, membrane; EXPRESSED IN: 11 plant structures; EXPRESSED DURING: L mature pollen stage, M germinated pollen stage, 4 anthesis, petal differentiation and expansion stage; CONTAINS InterPro DOMAIN/s: ATPase, P-type, ATPase-associ…
NRZ	Chr2	3308837	3309868	+	ID=ATCG01000_1;Note=protein_coding_gene;Name=ATCG01000;coverage=1.0;sequence_ID=1.0;extra_copy_number=1;copy_num_ID=ATCG01000_1	ATCG01000	0	0	protein_coding	Ycf1 protein	hypothetical protein	YCF1.1; LOCATED IN: endomembrane system; EXPRESSED IN: guard cell; CONTAINS InterPro DOMAIN/s: Ycf1 (InterPro:IPR008896); BEST Arabidopsis thaliana protein match is: Ycf1 protein (TAIR:ATCG01130.1).
NRZ	Chr2	3342255	3342938	+	ID=AT2G07640;Note=protein_coding_gene;Name=AT2G07640;coverage=1.0;sequence_ID=1.0;extra_copy_number=0;copy_num_ID=AT2G07640_0	AT2G07640	0	0	protein_coding	NAD(P)-binding Rossmann-fold superfamily protein		NAD(P)-binding Rossmann-fold superfamily protein; FUNCTIONS IN: oxidoreductase activity, binding, catalytic activity; INVOLVED IN: oxidation reduction, metabolic process; CONTAINS InterPro DOMAIN/s: NAD(P)-binding domain (InterPro:IPR016040), Glucose/ribitol dehydrogenase (InterPro:IPR002347), Short-chain dehydrogenase/reductase SDR (InterPro:IPR002198); BEST Arabidopsis thaliana protein match is…
NRZ	Chr2	3361173	3361244	-	ID=AT2G07742;Note=tRNA;Name=AT2G07742;coverage=1.0;sequence_ID=1.0;extra_copy_number=0;copy_num_ID=AT2G07742_0	AT2G07742	0	0	pre_trna	pre-tRNA		tRNA-Ile (anticodon: AAT)
NRZ	Chr2	3361209	3361979	-	ID=AT2G07771;Note=protein_coding_gene;Name=AT2G07771;coverage=1.0;sequence_ID=1.0;extra_copy_number=0;copy_num_ID=AT2G07771_0	AT2G07771	2.6	19.7	protein_coding	Cytochrome C assembly protein		Cytochrome C assembly protein; FUNCTIONS IN: heme transporter activity; INVOLVED IN: respiratory chain complex IV assembly, cytochrome complex assembly, heme transport, protein complex assembly; LOCATED IN: membrane; CONTAINS InterPro DOMAIN/s: Cytochrome c-type biogenesis protein CcmC (InterPro:IPR003557), Cytochrome c assembly protein (InterPro:IPR002541); BEST Arabidopsis thaliana protein matc…
NRZ	Chr2	3362354	3363175	-	ID=AT2G07773;Note=protein_coding_gene;Name=AT2G07773;coverage=1.0;sequence_ID=1.0;extra_copy_number=0;copy_num_ID=AT2G07773_0	AT2G07773	7.4	38.9	protein_coding			unknown protein; BEST Arabidopsis thaliana protein match is: unknown protein (TAIR:ATMG00910.1); Has 35333 Blast hits to 34131 proteins in 2444 species: Archae - 798; Bacteria - 22429; Metazoa - 974; Fungi - 991; Plants - 531; Viruses - 0; Other Eukaryotes - 9610 (source: NCBI BLink).
NRZ	Chr2	3367535	3368417	-	ID=AT2G07776;Note=protein_coding_gene;Name=AT2G07776;coverage=1.0;sequence_ID=1.0;extra_copy_number=0;copy_num_ID=AT2G07776_0	AT2G07776	4.5	23.5	protein_coding			unknown protein; BEST Arabidopsis thaliana protein match is: unknown protein (TAIR:ATMG00530.1); Has 35333 Blast hits to 34131 proteins in 2444 species: Archae - 798; Bacteria - 22429; Metazoa - 974; Fungi - 991; Plants - 531; Viruses - 0; Other Eukaryotes - 9610 (source: NCBI BLink).
NRZ	Chr2	3368750	3370873	+	ID=AT2G07749;Note=protein_coding_gene;Name=AT2G07749;coverage=1.0;sequence_ID=1.0;extra_copy_number=0;copy_num_ID=AT2G07749_0	AT2G07749	0	0.3	protein_coding	Mitovirus RNA-dependent RNA polymerase		Mitovirus RNA-dependent RNA polymerase; CONTAINS InterPro DOMAIN/s: RNA-dependent RNA polymerase, mitoviral (InterPro:IPR008686); BEST Arabidopsis thaliana protein match is: Mitovirus RNA-dependent RNA polymerase (TAIR:ATMG01110.1); Has 35333 Blast hits to 34131 proteins in 2444 species: Archae - 798; Bacteria - 22429; Metazoa - 974; Fungi - 991; Plants - 531; Viruses - 0; Other Eukaryotes - 9610…
NRZ	Chr2	3370593	3370910	-	ID=ATMG01100_1;Note=protein_coding_gene;Name=ATMG01100;coverage=1.0;sequence_ID=1.0;extra_copy_number=1;copy_num_ID=ATMG01100_1	ATMG01100	0	0	protein_coding		hypothetical protein	unknown protein.
NRZ	Chr2	3713022	3713469	-	ID=AT2G07738;Note=protein_coding_gene;Name=AT2G07738;coverage=1.0;sequence_ID=1.0;extra_copy_number=0;copy_num_ID=AT2G07738_0	AT2G07738	1.2	0	protein_coding			unknown protein; Has 3 Blast hits to 3 proteins in 1 species: Archae - 0; Bacteria - 0; Metazoa - 0; Fungi - 0; Plants - 3; Viruses - 0; Other Eukaryotes - 0 (source: NCBI BLink).
NRZ	Chr2	3713909	3715065	+	ID=AT2G07795;Note=protein_coding_gene;Name=AT2G07795;coverage=1.0;sequence_ID=0.998;extra_copy_number=0;copy_num_ID=AT2G07795_0;low_identity=True	AT2G07795	0	3	protein_coding			unknown protein; Has 35333 Blast hits to 34131 proteins in 2444 species: Archae - 798; Bacteria - 22429; Metazoa - 974; Fungi - 991; Plants - 531; Viruses - 0; Other Eukaryotes - 9610 (source: NCBI BLink).
NRZ	Chr2	3715065	3715152	+	ID=ATMG00330_1;Note=tRNA;Name=ATMG00330;coverage=1.0;sequence_ID=1.0;extra_copy_number=1;copy_num_ID=ATMG00330_1	ATMG00330	0	0	pre_trna		tRNA-Ser
NRZ	Chr2	3715459	3715533	+	ID=AT2G07761;Note=tRNA;Name=AT2G07761;coverage=1.0;sequence_ID=1.0;extra_copy_number=0;copy_num_ID=AT2G07761_0	AT2G07761	0	0	pre_trna	pre-tRNA		tRNA-Tyr (anticodon: GTA)
NRZ	Chr2	3715695	3715769	+	ID=AT2G07762;Note=tRNA;Name=AT2G07762;coverage=1.0;sequence_ID=1.0;extra_copy_number=0;copy_num_ID=AT2G07762_0	AT2G07762	0	0	pre_trna	pre-tRNA		tRNA-Pro (anticodon: TGG)
NRZ	Chr2	3716125	3716195	+	ID=AT2G07763;Note=tRNA;Name=AT2G07763;coverage=1.0;sequence_ID=1.0;extra_copy_number=0;copy_num_ID=AT2G07763_0	AT2G07763	0	0	pre_trna	pre-tRNA		tRNA-Cys (anticodon: GCA)
NRZ	Chr2	3716194	3716793	-	ID=AT2G07739;Note=protein_coding_gene;Name=AT2G07739;coverage=1.0;sequence_ID=1.0;extra_copy_number=0;copy_num_ID=AT2G07739_0	AT2G07739	0.1	1.2	protein_coding	Ycf1 protein		Ycf1 protein; FUNCTIONS IN: molecular_function unknown; INVOLVED IN: biological_process unknown; LOCATED IN: endomembrane system; CONTAINS InterPro DOMAIN/s: Ycf1 (InterPro:IPR008896); BEST Arabidopsis thaliana protein match is: Ycf1 protein (TAIR:ATMG00370.1); Has 1145 Blast hits to 1145 proteins in 726 species: Archae - 0; Bacteria - 0; Metazoa - 0; Fungi - 0; Plants - 1145; Viruses - 0; Other …
NRZ	Chr2	3717123	3717194	+	ID=AT2G07764;Note=tRNA;Name=AT2G07764;coverage=1.0;sequence_ID=1.0;extra_copy_number=0;copy_num_ID=AT2G07764_0	AT2G07764	0	0	pre_trna	pre-tRNA		tRNA-Asn (anticodon: GTT)
NRZ	Chr2	3718041	3718123	+	ID=AT2G07765;Note=tRNA;Name=AT2G07765;coverage=1.0;sequence_ID=1.0;extra_copy_number=0;copy_num_ID=AT2G07765_0	AT2G07765	0	0	pre_trna	pre-tRNA		tRNA-Tyr (anticodon: GTA)
NRZ	Chr2	3722497	3722977	-	ID=AT2G07835;Note=protein_coding_gene;Name=AT2G07835;coverage=1.0;sequence_ID=1.0;extra_copy_number=0;copy_num_ID=AT2G07835_0	AT2G07835	2.2	1.2	protein_coding			unknown protein; BEST Arabidopsis thaliana protein match is: unknown protein (TAIR:ATMG00400.1); Has 30201 Blast hits to 17322 proteins in 780 species: Archae - 12; Bacteria - 1396; Metazoa - 17338; Fungi - 3422; Plants - 5037; Viruses - 0; Other Eukaryotes - 2996 (source: NCBI BLink).
NRZ	Chr2	3723002	3724159	+	ID=AT2G07741;Note=protein_coding_gene;Name=AT2G07741;coverage=1.0;sequence_ID=1.0;extra_copy_number=0;copy_num_ID=AT2G07741_0	AT2G07741	0	0	protein_coding	ATPase, F0 complex, subunit A protein		ATPase, F0 complex, subunit A protein; FUNCTIONS IN: hydrogen ion transmembrane transporter activity, hydrogen ion transporting ATP synthase activity, rotational mechanism; INVOLVED IN: proton transport, ATP synthesis coupled proton transport; LOCATED IN: proton-transporting ATP synthase complex, coupling factor F(o), membrane; CONTAINS InterPro DOMAIN/s: ATPase, F0 complex, subunit A (InterPro:I…
NRZ	Chr2	3724205	3724291	+	ID=AT2G07766;Note=tRNA;Name=AT2G07766;coverage=1.0;sequence_ID=1.0;extra_copy_number=0;copy_num_ID=AT2G07766_0	AT2G07766	0	0	pre_trna	pre-tRNA		tRNA-Ser (anticodon: TGA)
NRZ	Chr2	3726683	3727003	+	ID=AT2G07701_1;Note=protein_coding_gene;Name=AT2G07701;coverage=1.0;sequence_ID=1.0;extra_copy_number=1;copy_num_ID=AT2G07701_1	AT2G07701	0	0	protein_coding			unknown protein; BEST Arabidopsis thaliana protein match is: unknown protein (TAIR:ATMG01150.1); Has 6 Blast hits to 6 proteins in 1 species: Archae - 0; Bacteria - 0; Metazoa - 0; Fungi - 0; Plants - 6; Viruses - 0; Other Eukaryotes - 0 (source: NCBI BLink).
NRZ	Chr2	3727548	3728006	+	ID=AT2G07702_1;Note=protein_coding_gene;Name=AT2G07702;coverage=1.0;sequence_ID=1.0;extra_copy_number=1;copy_num_ID=AT2G07702_1	AT2G07702	0	0	protein_coding			unknown protein; FUNCTIONS IN: molecular_function unknown; INVOLVED IN: biological_process unknown; LOCATED IN: endomembrane system; BEST Arabidopsis thaliana protein match is: unknown protein (TAIR:ATMG01140.1); Has 30201 Blast hits to 17322 proteins in 780 species: Archae - 12; Bacteria - 1396; Metazoa - 17338; Fungi - 3422; Plants - 5037; Viruses - 0; Other Eukaryotes - 2996 (source: NCBI BLin…
NRZ	Chr2	3735428	3743174	+	ID=AT2G07680;Note=protein_coding_gene;Name=AT2G07680;coverage=1.0;sequence_ID=1.0;extra_copy_number=0;copy_num_ID=AT2G07680_0	AT2G07680	3.2	0.1	protein_coding	multidrug resistance-associated protein 11	member of MRP subfamily	multidrug resistance-associated protein 11 (MRP11); FUNCTIONS IN: ATPase activity, coupled to transmembrane movement of substances; INVOLVED IN: transport, transmembrane transport; LOCATED IN: plasma membrane; EXPRESSED IN: 24 plant structures; EXPRESSED DURING: 12 growth stages; CONTAINS InterPro DOMAIN/s: ATPase, AAA+ type, core (InterPro:IPR003593), ABC transporter-like (InterPro:IPR003439), A…
NRZ	Chr2	3743846	3748143	-	ID=AT2G07690;Note=protein_coding_gene;Name=AT2G07690;coverage=1.0;sequence_ID=1.0;extra_copy_number=0;copy_num_ID=AT2G07690_0	AT2G07690	10.2	77.2	protein_coding	Minichromosome maintenance (MCM2/3/5) family protein	Member of the minichromosome maintenance complex, involved in DNA replication initiation. Abundant in proliferating and endocycling tissues. Localized in the nucleus during G1, S and G2 phases of the cell cycle, and are released into the cytoplasmic compartment during mitosis. Binds chromatin.	MINICHROMOSOME MAINTENANCE 5 (MCM5); FUNCTIONS IN: DNA-dependent ATPase activity, DNA binding, ATP binding; INVOLVED IN: cell proliferation, DNA-dependent DNA replication initiation, DNA unwinding involved in replication; LOCATED IN: nuclear chromatin, nucleus, cytoplasm; EXPRESSED IN: 20 plant structures; EXPRESSED DURING: 14 growth stages; CONTAINS InterPro DOMAIN/s: Nucleic acid-binding, OB-fo…
NRZ	Chr2	3797533	3801593	+	ID=AT2G07750;Note=protein_coding_gene;Name=AT2G07750;coverage=1.0;sequence_ID=1.0;extra_copy_number=0;copy_num_ID=AT2G07750_0	AT2G07750	0	0.2	protein_coding	DEA(D/H)-box RNA helicase family protein		DEA(D/H)-box RNA helicase family protein; FUNCTIONS IN: helicase activity, nucleic acid binding, ATP binding, ATP-dependent helicase activity; LOCATED IN: chloroplast; CONTAINS InterPro DOMAIN/s: RNA helicase, DEAD-box type, Q motif (InterPro:IPR014014), DNA/RNA helicase, DEAD/DEAH box type, N-terminal (InterPro:IPR011545), DEAD-like helicase, N-terminal (InterPro:IPR014001), DNA/RNA helicase, C-…
NRZ	Chr2	3805489	3807347	-	ID=AT2G07760;Note=protein_coding_gene;Name=AT2G07760;coverage=1.0;sequence_ID=1.0;extra_copy_number=0;copy_num_ID=AT2G07760_0	AT2G07760	0	0.1	protein_coding	Zinc knuckle (CCHC-type) family protein		Zinc knuckle (CCHC-type) family protein; FUNCTIONS IN: zinc ion binding, nucleic acid binding; INVOLVED IN: biological_process unknown; LOCATED IN: cellular_component unknown; EXPRESSED IN: sperm cell; CONTAINS InterPro DOMAIN/s: Zinc finger, CCHC-type (InterPro:IPR001878); BEST Arabidopsis thaliana protein match is: unknown protein (TAIR:AT5G28823.1); Has 107 Blast hits to 101 proteins in 20 spe…
NRZ	Chr2	6032315	6035045	-	ID=AT2G07981;Note=protein_coding_gene;Name=AT2G07981;coverage=1.0;sequence_ID=1.0;extra_copy_number=0;copy_num_ID=AT2G07981_0	AT2G07981	0	19.8	protein_coding			unknown protein; BEST Arabidopsis thaliana protein match is: unknown protein (TAIR:AT2G08986.1); Has 174 Blast hits to 86 proteins in 29 species: Archae - 0; Bacteria - 13; Metazoa - 51; Fungi - 9; Plants - 37; Viruses - 3; Other Eukaryotes - 61 (source: NCBI BLink).
NRZ	Chr2	6034814	6044457	-	ID=AT2G08986;Note=protein_coding_gene;Name=AT2G08986;coverage=1.0;sequence_ID=0.870;extra_copy_number=0;copy_num_ID=AT2G08986_0;low_identity=True	AT2G08986	0	5.6	protein_coding			unknown protein; BEST Arabidopsis thaliana protein match is: unknown protein (TAIR:AT1G40104.1); Has 30201 Blast hits to 17322 proteins in 780 species: Archae - 12; Bacteria - 1396; Metazoa - 17338; Fungi - 3422; Plants - 5037; Viruses - 0; Other Eukaryotes - 2996 (source: NCBI BLink).
NRZ	Chr2	6101208	6102287	+	ID=AT2G09388;Note=protein_coding_gene;Name=AT2G09388;coverage=1.0;sequence_ID=1.0;extra_copy_number=0;copy_num_ID=AT2G09388_0	AT2G09388	0	0	protein_coding			unknown protein; Has 6 Blast hits to 6 proteins in 2 species: Archae - 0; Bacteria - 0; Metazoa - 0; Fungi - 0; Plants - 6; Viruses - 0; Other Eukaryotes - 0 (source: NCBI BLink).
NRZ	Chr2	6120961	6122781	-	ID=AT2G09795;Note=other_RNA;Name=AT2G09795;coverage=1.0;sequence_ID=1.0;extra_copy_number=0;copy_num_ID=AT2G09795_0	AT2G09795	0	0	other_rna	other RNA	Potential natural antisense gene, locus overlaps with AT2G09800
NRZ	Chr2	6153355	6153543	-	ID=AT2G09838;Note=protein_coding_gene;Name=AT2G09838;coverage=1.0;sequence_ID=1.0;extra_copy_number=0;copy_num_ID=AT2G09838_0	AT2G09838	0	0	protein_coding			unknown protein; LOCATED IN: mitochondrion; Has 30201 Blast hits to 17322 proteins in 780 species: Archae - 12; Bacteria - 1396; Metazoa - 17338; Fungi - 3422; Plants - 5037; Viruses - 0; Other Eukaryotes - 2996 (source: NCBI BLink).
NRZ	Chr2	6154628	6155645	-	ID=AT2G09840;Note=protein_coding_gene;Name=AT2G09840;coverage=1.0;sequence_ID=1.0;extra_copy_number=0;copy_num_ID=AT2G09840_0	AT2G09840	0	0	protein_coding			BEST Arabidopsis thaliana protein match is: nucleic acid binding;zinc ion binding (TAIR:AT2G06904.1); Has 10 Blast hits to 10 proteins in 1 species: Archae - 0; Bacteria - 0; Metazoa - 0; Fungi - 0; Plants - 10; Viruses - 0; Other Eukaryotes - 0 (source: NCBI BLink).
NRZ	Chr2	6230044	6230743	-	ID=AT2G09970;Note=protein_coding_gene;Name=AT2G09970;coverage=1.0;sequence_ID=1.0;extra_copy_number=0;copy_num_ID=AT2G09970_0	AT2G09970	0	0	protein_coding	Protein of unknown function (DUF1677)		Protein of unknown function (DUF1677); CONTAINS InterPro DOMAIN/s: Protein of unknown function DUF1677, plant (InterPro:IPR012876); BEST Arabidopsis thaliana protein match is: Protein of unknown function (DUF1677) (TAIR:AT1G72510.2); Has 243 Blast hits to 243 proteins in 14 species: Archae - 0; Bacteria - 0; Metazoa - 0; Fungi - 0; Plants - 243; Viruses - 0; Other Eukaryotes - 0 (source: NCBI BLi…
NRZ	Chr2	6231380	6232101	+	ID=AT2G09990;Note=protein_coding_gene;Name=AT2G09990;coverage=1.0;sequence_ID=1.0;extra_copy_number=0;copy_num_ID=AT2G09990_0	AT2G09990	45.3	24.4	protein_coding	Ribosomal protein S5 domain 2-like superfamily protein		Ribosomal protein S5 domain 2-like superfamily protein; FUNCTIONS IN: structural constituent of ribosome; INVOLVED IN: translation; LOCATED IN: cytosolic small ribosomal subunit, cytosolic ribosome, cell wall, chloroplast, membrane; EXPRESSED IN: guard cell, callus, leaf; EXPRESSED DURING: seedling growth; CONTAINS InterPro DOMAIN/s: Ribosomal protein S9 (InterPro:IPR000754), Ribosomal protein S5…
NRZ	Chr2	6245024	6245197	-	ID=AT2G10014;Note=protein_coding_gene;Name=AT2G10014;coverage=1.0;sequence_ID=1.0;extra_copy_number=0;copy_num_ID=AT2G10014_0	AT2G10014	0	0	protein_coding			unknown protein; Has 30201 Blast hits to 17322 proteins in 780 species: Archae - 12; Bacteria - 1396; Metazoa - 17338; Fungi - 3422; Plants - 5037; Viruses - 0; Other Eukaryotes - 2996 (source: NCBI BLink).
NRZ	Chr2	6247282	6247482	+	ID=AT2G10020;Note=protein_coding_gene;Name=AT2G10020;coverage=1.0;sequence_ID=1.0;extra_copy_number=0;copy_num_ID=AT2G10020_0	AT2G10020	0	0	protein_coding			unknown protein; Has 1 Blast hits to 1 proteins in 1 species: Archae - 0; Bacteria - 0; Metazoa - 0; Fungi - 0; Plants - 1; Viruses - 0; Other Eukaryotes - 0 (source: NCBI BLink).
NRZ	Chr2	6388578	6391291	+	ID=AT2G10260;Note=protein_coding_gene;Name=AT2G10260;coverage=1.0;sequence_ID=1.0;extra_copy_number=0;copy_num_ID=AT2G10260_0	AT2G10260	0	0	protein_coding			FUNCTIONS IN: molecular_function unknown; INVOLVED IN: biological_process unknown; LOCATED IN: cellular_component unknown; BEST Arabidopsis thaliana protein match is: Ulp1 protease family protein (TAIR:AT5G45570.1); Has 598 Blast hits to 556 proteins in 152 species: Archae - 0; Bacteria - 266; Metazoa - 60; Fungi - 10; Plants - 112; Viruses - 0; Other Eukaryotes - 150 (source: NCBI BLink).
NRZ	Chr3	13501125	13503967	-	ID=AT3G32940;Note=protein_coding_gene;Name=AT3G32940;coverage=1.0;sequence_ID=1.0;extra_copy_number=0;copy_num_ID=AT3G32940_0	AT3G32940	16.9	53.1	protein_coding	RNA-binding KH domain-containing protein		RNA-binding KH domain-containing protein; FUNCTIONS IN: RNA binding; EXPRESSED IN: 22 plant structures; EXPRESSED DURING: 13 growth stages; CONTAINS InterPro DOMAIN/s: K Homology (InterPro:IPR004087); BEST Arabidopsis thaliana protein match is: splicing factor-related (TAIR:AT5G51300.3); Has 1765 Blast hits to 1598 proteins in 251 species: Archae - 0; Bacteria - 25; Metazoa - 867; Fungi - 350; Pl…
NRZ	Chr3	13509857	13510595	+	ID=AT3G32960;Note=protein_coding_gene;Name=AT3G32960;coverage=1.0;sequence_ID=1.0;extra_copy_number=0;copy_num_ID=AT3G32960_0	AT3G32960	0	0	protein_coding	Domain of unknown function (DUF1985)		CONTAINS InterPro DOMAIN/s: Domain of unknown function DUF1985 (InterPro:IPR015410); Has 115 Blast hits to 115 proteins in 4 species: Archae - 0; Bacteria - 0; Metazoa - 0; Fungi - 0; Plants - 115; Viruses - 0; Other Eukaryotes - 0 (source: NCBI BLink).
NRZ	Chr3	13536277	13540177	-	ID=AT3G32980;Note=protein_coding_gene;Name=AT3G32980;coverage=1.0;sequence_ID=1.0;extra_copy_number=0;copy_num_ID=AT3G32980_0	AT3G32980	12.5	0.2	protein_coding	Peroxidase superfamily protein		Peroxidase superfamily protein; FUNCTIONS IN: peroxidase activity, heme binding; INVOLVED IN: response to oxidative stress, oxidation reduction; LOCATED IN: cell wall, vacuole, membrane; EXPRESSED IN: leaf; EXPRESSED DURING: seedling growth; CONTAINS InterPro DOMAIN/s: Haem peroxidase (InterPro:IPR010255), Plant peroxidase (InterPro:IPR000823), Peroxidases heam-ligand binding site (InterPro:IPR01…
NRZ	Chr3	13547276	13548025	-	ID=ATCG00150_1;Note=protein_coding_gene;Name=ATCG00150;coverage=1.0;sequence_ID=1.0;extra_copy_number=1;copy_num_ID=ATCG00150_1	ATCG00150	42.6	3.7	protein_coding	ATPase, F0 complex, subunit A protein	Encodes a subunit of ATPase complex CF0, which is a proton channel that supplies the proton motive force to drive ATP synthesis by CF1 portion of the complex.	ATPI; FUNCTIONS IN: hydrogen ion channel activity; INVOLVED IN: dATP biosynthetic process from ADP; LOCATED IN: chloroplast thylakoid membrane, chloroplast ATP synthase complex, chloroplast; EXPRESSED IN: 22 plant structures; EXPRESSED DURING: 13 growth stages; CONTAINS InterPro DOMAIN/s: ATPase, F0 complex, subunit A (InterPro:IPR000568).
NRZ	Chr3	13548240	13548950	-	ID=ATCG00160_1;Note=protein_coding_gene;Name=ATCG00160;coverage=1.0;sequence_ID=1.0;extra_copy_number=1;copy_num_ID=ATCG00160_1	ATCG00160	11.4	4.2	protein_coding	ribosomal protein S2	Chloroplast ribosomal protein S2	ribosomal protein S2 (RPS2); FUNCTIONS IN: structural constituent of ribosome; INVOLVED IN: translation; LOCATED IN: plastid small ribosomal subunit, chloroplast stroma, chloroplast, membrane; EXPRESSED IN: 22 plant structures; EXPRESSED DURING: 13 growth stages; CONTAINS InterPro DOMAIN/s: Ribosomal protein S2 (InterPro:IPR001865), Ribosomal protein S2, conserved site (InterPro:IPR018130), Ribos…
NRZ	Chr3	16139785	16140490	-	ID=AT3G33187;Note=protein_coding_gene;Name=AT3G33187;coverage=1.0;sequence_ID=1.0;extra_copy_number=0;copy_num_ID=AT3G33187_0	AT3G33187	0	0	protein_coding	Defensin-like (DEFL) family protein	Encodes a defensin-like (DEFL) family protein.	Defensin-like (DEFL) family protein; Has 35333 Blast hits to 34131 proteins in 2444 species: Archae - 798; Bacteria - 22429; Metazoa - 974; Fungi - 991; Plants - 531; Viruses - 0; Other Eukaryotes - 9610 (source: NCBI BLink).
NRZ	Chr3	16156158	16156724	-	ID=AT3G33293;Note=protein_coding_gene;Name=AT3G33293;coverage=1.0;sequence_ID=1.0;extra_copy_number=0;copy_num_ID=AT3G33293_0	AT3G33293	0	0	protein_coding			BEST Arabidopsis thaliana protein match is: myosin heavy chain-related (TAIR:AT3G30230.1); Has 20 Blast hits to 20 proteins in 3 species: Archae - 0; Bacteria - 2; Metazoa - 0; Fungi - 0; Plants - 18; Viruses - 0; Other Eukaryotes - 0 (source: NCBI BLink).
NRZ	Chr3	16156896	16157332	-	ID=AT3G33393;Note=protein_coding_gene;Name=AT3G33393;coverage=1.0;sequence_ID=1.0;extra_copy_number=0;copy_num_ID=AT3G33393_0	AT3G33393	0	0	protein_coding			unknown protein; BEST Arabidopsis thaliana protein match is: unknown protein (TAIR:AT5G35604.1); Has 17 Blast hits to 17 proteins in 2 species: Archae - 0; Bacteria - 0; Metazoa - 0; Fungi - 0; Plants - 17; Viruses - 0; Other Eukaryotes - 0 (source: NCBI BLink).
NRZ	Chr3	16157458	16158456	+	ID=AT3G33494;Note=protein_coding_gene;Name=AT3G33494;coverage=1.0;sequence_ID=1.0;extra_copy_number=0;copy_num_ID=AT3G33494_0	AT3G33494	0	0.4	protein_coding			unknown protein; Has 0 Blast hits to 0 proteins in 0 species (source: NCBI BLink).
NRZ	Chr3	16201892	16203443	-	ID=AT3G33528;Note=protein_coding_gene;Name=AT3G33528;coverage=1.0;sequence_ID=1.0;extra_copy_number=0;copy_num_ID=AT3G33528_0	AT3G33528	1.1	0.2	protein_coding			unknown protein; FUNCTIONS IN: molecular_function unknown; INVOLVED IN: biological_process unknown; LOCATED IN: cellular_component unknown; BEST Arabidopsis thaliana protein match is: unknown protein (TAIR:AT4G07526.3); Has 57 Blast hits to 57 proteins in 2 species: Archae - 0; Bacteria - 0; Metazoa - 0; Fungi - 0; Plants - 57; Viruses - 0; Other Eukaryotes - 0 (source: NCBI BLink).
NRZ	Chr3	16204395	16212767	+	ID=AT3G33530;Note=protein_coding_gene;Name=AT3G33530;coverage=1.0;sequence_ID=1.0;extra_copy_number=0;copy_num_ID=AT3G33530_0	AT3G33530	26.8	114.2	protein_coding	Transducin family protein / WD-40 repeat family protein		Transducin family protein / WD-40 repeat family protein; FUNCTIONS IN: nucleotide binding; INVOLVED IN: biological_process unknown; LOCATED IN: chloroplast; EXPRESSED IN: 23 plant structures; EXPRESSED DURING: 14 growth stages; CONTAINS InterPro DOMAIN/s: WD40 repeat-like-containing domain (InterPro:IPR011046), WD40/YVTN repeat-like-containing domain (InterPro:IPR015943); BEST Arabidopsis thalian…
NRZ	Chr3	16212753	16214646	-	ID=AT3G33520;Note=protein_coding_gene;Name=AT3G33520;coverage=1.0;sequence_ID=1.0;extra_copy_number=0;copy_num_ID=AT3G33520_0	AT3G33520	22.2	86.9	protein_coding	actin-related protein 6	Encodes ACTIN-RELATED PROTEIN6 (ARP6), a putative component of a chromatin-remodeling complex. Required for both histone acetylation and methylation of the FLC chromatin in Arabidopsis. Along with PIE1 forms a complex to deposit modified histone H2A.Z at several loci within the genome. This modification alters the expression of the target genes (i.e. FLC, MAF4, MAF6). Incorporation of this varian…	actin-related protein 6 (ARP6); CONTAINS InterPro DOMAIN/s: Actin/actin-like (InterPro:IPR004000); BEST Arabidopsis thaliana protein match is: actin 3 (TAIR:AT3G53750.1); Has 12358 Blast hits to 12072 proteins in 2463 species: Archae - 0; Bacteria - 4; Metazoa - 5326; Fungi - 3155; Plants - 1501; Viruses - 2; Other Eukaryotes - 2370 (source: NCBI BLink).
NRZ	Chr3	16482616	16487366	-	ID=AT3G42050;Note=protein_coding_gene;Name=AT3G42050;coverage=1.0;sequence_ID=1.0;extra_copy_number=0;copy_num_ID=AT3G42050_0	AT3G42050	138.8	54.1	protein_coding	vacuolar ATP synthase subunit H family protein		vacuolar ATP synthase subunit H family protein; FUNCTIONS IN: binding, hydrolase activity, acting on acid anhydrides, catalyzing transmembrane movement of substances, proton-transporting ATPase activity, rotational mechanism; INVOLVED IN: ATP synthesis coupled proton transport; LOCATED IN: vacuolar membrane, chloroplast, plasma membrane, vacuole, plant-type vacuole; EXPRESSED IN: 27 plant structu…
NRZ	Chr4	3011914	3013406	+	ID=AT4G05590;Note=protein_coding_gene;Name=AT4G05590;coverage=1.0;sequence_ID=1.0;extra_copy_number=0;copy_num_ID=AT4G05590_0	AT4G05590	6.2	0	protein_coding			CONTAINS InterPro DOMAIN/s: Uncharacterised protein family UPF0041 (InterPro:IPR005336); BEST Arabidopsis thaliana protein match is: Uncharacterised protein family (UPF0041) (TAIR:AT4G22310.1); Has 30201 Blast hits to 17322 proteins in 780 species: Archae - 12; Bacteria - 1396; Metazoa - 17338; Fungi - 3422; Plants - 5037; Viruses - 0; Other Eukaryotes - 2996 (source: NCBI BLink).
NRZ	Chr4	3093827	3099374	+	ID=AT4G05612;Note=protein_coding_gene;Name=AT4G05612;coverage=1.0;sequence_ID=0.963;extra_copy_number=0;copy_num_ID=AT4G05612_0;low_identity=True	AT4G05612	0	0.1	protein_coding			unknown protein; FUNCTIONS IN: molecular_function unknown; INVOLVED IN: biological_process unknown; LOCATED IN: cellular_component unknown; BEST Arabidopsis thaliana protein match is: unknown protein (TAIR:AT2G08986.1); Has 183 Blast hits to 96 proteins in 39 species: Archae - 0; Bacteria - 19; Metazoa - 58; Fungi - 4; Plants - 39; Viruses - 9; Other Eukaryotes - 54 (source: NCBI BLink).
NRZ	Chr4	3130267	3130665	-	ID=AT4G05620;Note=protein_coding_gene;Name=AT4G05620;coverage=1.0;sequence_ID=1.0;extra_copy_number=0;copy_num_ID=AT4G05620_0	AT4G05620	0	0	protein_coding	Galactose oxidase/kelch repeat superfamily protein		Galactose oxidase/kelch repeat superfamily protein; CONTAINS InterPro DOMAIN/s: Galactose oxidase/kelch, beta-propeller (InterPro:IPR011043); BEST Arabidopsis thaliana protein match is: Galactose oxidase/kelch repeat superfamily protein (TAIR:AT4G39600.1); Has 552 Blast hits to 542 proteins in 14 species: Archae - 0; Bacteria - 0; Metazoa - 0; Fungi - 0; Plants - 552; Viruses - 0; Other Eukaryote…
NRZ	Chr4	3133664	3134038	-	ID=AT4G05630;Note=protein_coding_gene;Name=AT4G05630;coverage=1.0;sequence_ID=1.0;extra_copy_number=0;copy_num_ID=AT4G05630_0	AT4G05630	0	0	protein_coding			unknown protein; BEST Arabidopsis thaliana protein match is: unknown protein (TAIR:AT4G12617.1); Has 22 Blast hits to 22 proteins in 3 species: Archae - 0; Bacteria - 0; Metazoa - 0; Fungi - 0; Plants - 22; Viruses - 0; Other Eukaryotes - 0 (source: NCBI BLink).
NRZ	Chr4	3135222	3137834	-	ID=AT4G05631;Note=protein_coding_gene;Name=AT4G05631;coverage=1.0;sequence_ID=1.0;extra_copy_number=0;copy_num_ID=AT4G05631_0	AT4G05631	181.6	648.3	protein_coding			unknown protein; Has 30201 Blast hits to 17322 proteins in 780 species: Archae - 12; Bacteria - 1396; Metazoa - 17338; Fungi - 3422; Plants - 5037; Viruses - 0; Other Eukaryotes - 2996 (source: NCBI BLink).
NRZ	Chr4	3146881	3147628	+	ID=AT4G05632;Note=protein_coding_gene;Name=AT4G05632;coverage=1.0;sequence_ID=1.0;extra_copy_number=0;copy_num_ID=AT4G05632_0	AT4G05632	0	0	protein_coding			unknown protein; Has 30201 Blast hits to 17322 proteins in 780 species: Archae - 12; Bacteria - 1396; Metazoa - 17338; Fungi - 3422; Plants - 5037; Viruses - 0; Other Eukaryotes - 2996 (source: NCBI BLink).
NRZ	Chr4	3314109	3315375	+	ID=AT4G06479;Note=protein_coding_gene;Name=AT4G06479;coverage=1.0;sequence_ID=1.0;extra_copy_number=0;copy_num_ID=AT4G06479_0	AT4G06479	0	0	protein_coding	zinc ion binding;nucleic acid binding		zinc ion binding;nucleic acid binding; FUNCTIONS IN: zinc ion binding, nucleic acid binding; LOCATED IN: cellular_component unknown; CONTAINS InterPro DOMAIN/s: Zinc finger, CCHC-type (InterPro:IPR001878); BEST Arabidopsis thaliana protein match is: unknown protein (TAIR:AT3G31950.1); Has 17 Blast hits to 17 proteins in 7 species: Archae - 0; Bacteria - 2; Metazoa - 1; Fungi - 0; Plants - 5; Viru…
NRZ	Chr4	3363193	3363633	+	ID=AT4G06490;Note=protein_coding_gene;Name=AT4G06490;coverage=1.0;sequence_ID=1.0;extra_copy_number=0;copy_num_ID=AT4G06490_0	AT4G06490	0	0	protein_coding	Protein of unknown function (DUF3287)		Protein of unknown function (DUF3287); CONTAINS InterPro DOMAIN/s: Protein of unknown function DUF3287 (InterPro:IPR021704); BEST Arabidopsis thaliana protein match is: Protein of unknown function (DUF3287) (TAIR:AT5G29050.1); Has 9 Blast hits to 9 proteins in 2 species: Archae - 0; Bacteria - 0; Metazoa - 0; Fungi - 0; Plants - 9; Viruses - 0; Other Eukaryotes - 0 (source: NCBI BLink).
NRZ	Chr4	3564623	3567266	-	ID=AT4G06526;Note=protein_coding_gene;Name=AT4G06526;coverage=1.0;sequence_ID=1.0;extra_copy_number=0;copy_num_ID=AT4G06526_0	AT4G06526	0	0.1	protein_coding	nucleic acid binding;zinc ion binding		nucleic acid binding;zinc ion binding; FUNCTIONS IN: zinc ion binding, nucleic acid binding; INVOLVED IN: biological_process unknown; LOCATED IN: cellular_component unknown; CONTAINS InterPro DOMAIN/s: Zinc finger, CCHC-type (InterPro:IPR001878); BEST Arabidopsis thaliana protein match is: unknown protein (TAIR:AT3G31950.1); Has 15 Blast hits to 15 proteins in 6 species: Archae - 0; Bacteria - 0;…
NRZ	Chr4	3603191	3604408	+	ID=AT4G06534;Note=protein_coding_gene;Name=AT4G06534;coverage=1.0;sequence_ID=1.0;extra_copy_number=0;copy_num_ID=AT4G06534_0	AT4G06534	2.8	0	protein_coding			unknown protein; FUNCTIONS IN: molecular_function unknown; INVOLVED IN: biological_process unknown; LOCATED IN: endomembrane system; Has 22 Blast hits to 22 proteins in 8 species: Archae - 0; Bacteria - 0; Metazoa - 0; Fungi - 0; Plants - 22; Viruses - 0; Other Eukaryotes - 0 (source: NCBI BLink).
NRZ	Chr4	3607067	3607576	+	ID=AT4G06536;Note=protein_coding_gene;Name=AT4G06536;coverage=1.0;sequence_ID=1.0;extra_copy_number=0;copy_num_ID=AT4G06536_0	AT4G06536	0.9	0	protein_coding	SPla/RYanodine receptor (SPRY) domain-containing protein		SPla/RYanodine receptor (SPRY) domain-containing protein; CONTAINS InterPro DOMAIN/s: B302 (SPRY)-like (InterPro:IPR001870), SPla/RYanodine receptor SPRY (InterPro:IPR003877); Has 40 Blast hits to 40 proteins in 15 species: Archae - 0; Bacteria - 0; Metazoa - 0; Fungi - 7; Plants - 29; Viruses - 0; Other Eukaryotes - 4 (source: NCBI BLink).
NRZ	Chr4	3774488	3774994	-	ID=AT4G06639;Note=protein_coding_gene;Name=AT4G06639;coverage=1.0;sequence_ID=1.0;extra_copy_number=0;copy_num_ID=AT4G06639_0	AT4G06639	0	0	protein_coding			unknown protein; FUNCTIONS IN: molecular_function unknown; INVOLVED IN: biological_process unknown; LOCATED IN: cellular_component unknown; Has 0 Blast hits to 0 proteins in 0 species (source: NCBI BLink).
NRZ	Chr4	3827467	3828036	+	ID=AT4G06583;Note=protein_coding_gene;Name=AT4G06583;coverage=1.0;sequence_ID=1.0;extra_copy_number=0;copy_num_ID=AT4G06583_0	AT4G06583	0	0	protein_coding			unknown protein; FUNCTIONS IN: molecular_function unknown; INVOLVED IN: biological_process unknown; LOCATED IN: cellular_component unknown; BEST Arabidopsis thaliana protein match is: unknown protein (TAIR:AT3G32160.1); Has 21 Blast hits to 21 proteins in 2 species: Archae - 0; Bacteria - 0; Metazoa - 0; Fungi - 0; Plants - 21; Viruses - 0; Other Eukaryotes - 0 (source: NCBI BLink).
NRZ	Chr4	3916280	3918776	+	ID=AT4G06598;Note=protein_coding_gene;Name=AT4G06598;coverage=1.0;sequence_ID=1.0;extra_copy_number=0;copy_num_ID=AT4G06598_0	AT4G06598	2.9	0.2	protein_coding			BEST Arabidopsis thaliana protein match is: Basic-leucine zipper (bZIP) transcription factor family protein (TAIR:AT1G58110.2); Has 392 Blast hits to 388 proteins in 30 species: Archae - 0; Bacteria - 0; Metazoa - 15; Fungi - 8; Plants - 363; Viruses - 0; Other Eukaryotes - 6 (source: NCBI BLink).
NRZ	Chr4	3918720	3920342	-	ID=AT4G06599;Note=protein_coding_gene;Name=AT4G06599;coverage=1.0;sequence_ID=1.0;extra_copy_number=0;copy_num_ID=AT4G06599_0	AT4G06599	32.6	15.2	protein_coding	ubiquitin family protein		ubiquitin family protein; FUNCTIONS IN: phosphoprotein phosphatase activity; LOCATED IN: nucleus; CONTAINS InterPro DOMAIN/s: Ubiquitin (InterPro:IPR000626), Ubiquitin supergroup (InterPro:IPR019955), HAD-superfamily hydrolase, subfamily IIID (InterPro:IPR011943), NLI interacting factor (InterPro:IPR004274); Has 390 Blast hits to 384 proteins in 126 species: Archae - 0; Bacteria - 8; Metazoa - 13…
NRZ	Chr4	4017559	4019848	-	ID=AT4G06634;Note=protein_coding_gene;Name=AT4G06634;coverage=1.0;sequence_ID=1.0;extra_copy_number=0;copy_num_ID=AT4G06634_0	AT4G06634	27.6	45	protein_coding	zinc finger (C2H2 type) family protein		zinc finger (C2H2 type) family protein; FUNCTIONS IN: zinc ion binding, nucleic acid binding; INVOLVED IN: biological_process unknown; LOCATED IN: intracellular; CONTAINS InterPro DOMAIN/s: Zinc finger, C2H2-like (InterPro:IPR015880), Zinc finger, C2H2-type (InterPro:IPR007087), Zinc finger, C2H2-type/integrase, DNA-binding (InterPro:IPR013087); BEST Arabidopsis thaliana protein match is: Zinc fi…
NRZ	Chr4	4152158	4155283	+	ID=AT4G06676;Note=protein_coding_gene;Name=AT4G06676;coverage=1.0;sequence_ID=1.0;extra_copy_number=0;copy_num_ID=AT4G06676_0	AT4G06676	4.4	7.2	protein_coding			CONTAINS InterPro DOMAIN/s: Etoposide-induced 2.4 (InterPro:IPR009890); Has 264 Blast hits to 262 proteins in 100 species: Archae - 0; Bacteria - 0; Metazoa - 130; Fungi - 16; Plants - 79; Viruses - 0; Other Eukaryotes - 39 (source: NCBI BLink).
NRZ	Chr4	4173987	4177731	+	ID=AT4G06688;Note=protein_coding_gene;Name=AT4G06688;coverage=1.0;sequence_ID=1.0;extra_copy_number=0;copy_num_ID=AT4G06688_0	AT4G06688	0	0.2	protein_coding			FUNCTIONS IN: molecular_function unknown; INVOLVED IN: biological_process unknown; LOCATED IN: cellular_component unknown; BEST Arabidopsis thaliana protein match is: myosin heavy chain-related (TAIR:AT5G32590.1); Has 116 Blast hits to 99 proteins in 15 species: Archae - 0; Bacteria - 2; Metazoa - 5; Fungi - 13; Plants - 91; Viruses - 0; Other Eukaryotes - 5 (source: NCBI BLink).
NRZ	Chr4	4192561	4194092	-	ID=AT4G06701;Note=other_RNA;Name=AT4G06701;coverage=1.0;sequence_ID=1.0;extra_copy_number=0;copy_num_ID=AT4G06701_0	AT4G06701	0	0	other_rna	other RNA	Unknown gene
NRZ	Chr4	7011531	7011788	-	ID=AT4G06740;Note=protein_coding_gene;Name=AT4G06740;coverage=1.0;sequence_ID=1.0;extra_copy_number=0;copy_num_ID=AT4G06740_0	AT4G06740	0	0	protein_coding			unknown protein; Has 0 Blast hits to 0 proteins in 0 species (source: NCBI BLink).
NRZ	Chr4	7037114	7038606	-	ID=AT4G06744;Note=protein_coding_gene;Name=AT4G06744;coverage=1.0;sequence_ID=1.0;extra_copy_number=0;copy_num_ID=AT4G06744_0	AT4G06744	0.7	0.4	protein_coding	Leucine-rich repeat (LRR) family protein		Leucine-rich repeat (LRR) family protein; BEST Arabidopsis thaliana protein match is: Leucine-rich repeat (LRR) family protein (TAIR:AT3G19320.1); Has 45026 Blast hits to 12967 proteins in 516 species: Archae - 11; Bacteria - 711; Metazoa - 1155; Fungi - 115; Plants - 40928; Viruses - 0; Other Eukaryotes - 2106 (source: NCBI BLink).
NRZ	Chr4	7040262	7040845	-	ID=AT4G06746;Note=protein_coding_gene;Name=AT4G06746;coverage=1.0;sequence_ID=1.0;extra_copy_number=0;copy_num_ID=AT4G06746_0	AT4G06746	7.7	4.5	protein_coding	related to AP2 9	encodes a member of the DREB subfamily A-5 of ERF/AP2 transcription factor family (RAP2.9). The protein contains one AP2 domain. There are 16 members in this subfamily including RAP2.1 and RAP2.10.	related to AP2 9 (RAP2.9); FUNCTIONS IN: DNA binding, sequence-specific DNA binding transcription factor activity; INVOLVED IN: regulation of transcription, DNA-dependent; LOCATED IN: nucleus; EXPRESSED IN: 11 plant structures; CONTAINS InterPro DOMAIN/s: DNA-binding, integrase-type (InterPro:IPR016177), Pathogenesis-related transcriptional factor/ERF, DNA-binding (InterPro:IPR001471); BEST Arabi…
NRZ	Chr5	11007283	11008213	+	ID=AT5G28950;Note=protein_coding_gene;Name=AT5G28950;coverage=1.0;sequence_ID=1.0;extra_copy_number=0;copy_num_ID=AT5G28950_0	AT5G28950	0	0	protein_coding			unknown protein; BEST Arabidopsis thaliana protein match is: unknown protein (TAIR:AT5G41980.1); Has 448 Blast hits to 446 proteins in 74 species: Archae - 0; Bacteria - 0; Metazoa - 31; Fungi - 21; Plants - 396; Viruses - 0; Other Eukaryotes - 0 (source: NCBI BLink).
NRZ	Chr5	11011367	11013559	+	ID=AT5G28960;Note=protein_coding_gene;Name=AT5G28960;coverage=1.0;sequence_ID=1.0;extra_copy_number=0;copy_num_ID=AT5G28960_0	AT5G28960	0	0	protein_coding			unknown protein; FUNCTIONS IN: molecular_function unknown; INVOLVED IN: biological_process unknown; LOCATED IN: endomembrane system; BEST Arabidopsis thaliana protein match is: unknown protein (TAIR:AT5G28910.2); Has 30201 Blast hits to 17322 proteins in 780 species: Archae - 12; Bacteria - 1396; Metazoa - 17338; Fungi - 3422; Plants - 5037; Viruses - 0; Other Eukaryotes - 2996 (source: NCBI BLin…
NRZ	Chr5	11036858	11039735	-	ID=AT5G29000;Note=protein_coding_gene;Name=AT5G29000;coverage=1.0;sequence_ID=1.0;extra_copy_number=0;copy_num_ID=AT5G29000_0	AT5G29000	14.7	6.6	protein_coding	Homeodomain-like superfamily protein		Homeodomain-like superfamily protein; FUNCTIONS IN: DNA binding, sequence-specific DNA binding transcription factor activity; INVOLVED IN: regulation of transcription; LOCATED IN: nucleus, chloroplast; EXPRESSED IN: 16 plant structures; EXPRESSED DURING: 9 growth stages; CONTAINS InterPro DOMAIN/s: Myb, DNA-binding (InterPro:IPR014778), Homeodomain-like (InterPro:IPR009057), HTH transcriptional r…
NRZ	Chr5	11122145	11122276	+	ID=AT5G29044;Note=protein_coding_gene;Name=AT5G29044;coverage=1.0;sequence_ID=1.0;extra_copy_number=0;copy_num_ID=AT5G29044_0	AT5G29044	0	0	protein_coding			unknown protein; Has 30201 Blast hits to 17322 proteins in 780 species: Archae - 12; Bacteria - 1396; Metazoa - 17338; Fungi - 3422; Plants - 5037; Viruses - 0; Other Eukaryotes - 2996 (source: NCBI BLink).
NRZ	Chr5	11126456	11127047	+	ID=AT5G29050;Note=protein_coding_gene;Name=AT5G29050;coverage=1.0;sequence_ID=1.0;extra_copy_number=0;copy_num_ID=AT5G29050_0	AT5G29050	0	0	protein_coding	Protein of unknown function (DUF3287)		Protein of unknown function (DUF3287); CONTAINS InterPro DOMAIN/s: Protein of unknown function DUF3287 (InterPro:IPR021704); BEST Arabidopsis thaliana protein match is: Protein of unknown function (DUF3287) (TAIR:AT2G11015.1); Has 9 Blast hits to 9 proteins in 2 species: Archae - 0; Bacteria - 0; Metazoa - 0; Fungi - 0; Plants - 9; Viruses - 0; Other Eukaryotes - 0 (source: NCBI BLink).
NRZ	Chr5	11131677	11131778	-	ID=AT5G29054;Note=protein_coding_gene;Name=AT5G29054;coverage=1.0;sequence_ID=1.0;extra_copy_number=0;copy_num_ID=AT5G29054_0	AT5G29054	0	0	protein_coding			unknown protein; Has 30201 Blast hits to 17322 proteins in 780 species: Archae - 12; Bacteria - 1396; Metazoa - 17338; Fungi - 3422; Plants - 5037; Viruses - 0; Other Eukaryotes - 2996 (source: NCBI BLink).
NRZ	Chr5	11146939	11148280	-	ID=AT5G29070;Note=protein_coding_gene;Name=AT5G29070;coverage=1.0;sequence_ID=1.0;extra_copy_number=0;copy_num_ID=AT5G29070_0	AT5G29070	0	0	protein_coding			FUNCTIONS IN: molecular_function unknown; INVOLVED IN: biological_process unknown; LOCATED IN: mitochondrion; BEST Arabidopsis thaliana protein match is: zinc ion binding;nucleic acid binding (TAIR:AT4G06479.1); Has 5 Blast hits to 5 proteins in 1 species: Archae - 0; Bacteria - 0; Metazoa - 0; Fungi - 0; Plants - 5; Viruses - 0; Other Eukaryotes - 0 (source: NCBI BLink).
NRZ	Chr5	11168231	11168710	-	ID=AT5G29210;Note=protein_coding_gene;Name=AT5G29210;coverage=1.0;sequence_ID=1.0;extra_copy_number=0;copy_num_ID=AT5G29210_0	AT5G29210	0	0	protein_coding			unknown protein; Has 0 Blast hits to 0 proteins in 0 species (source: NCBI BLink).
NRZ	Chr5	11169859	11169975	-	ID=AT5G29231;Note=protein_coding_gene;Name=AT5G29231;coverage=1.0;sequence_ID=1.0;extra_copy_number=0;copy_num_ID=AT5G29231_0	AT5G29231	0	0	protein_coding			unknown protein; Has 30201 Blast hits to 17322 proteins in 780 species: Archae - 12; Bacteria - 1396; Metazoa - 17338; Fungi - 3422; Plants - 5037; Viruses - 0; Other Eukaryotes - 2996 (source: NCBI BLink).
NRZ	Chr5	11243373	11244793	+	ID=AT5G29560;Note=protein_coding_gene;Name=AT5G29560;coverage=1.0;sequence_ID=1.0;extra_copy_number=0;copy_num_ID=AT5G29560_0	AT5G29560	0	0	protein_coding	caleosin-related family protein		caleosin-related family protein; CONTAINS InterPro DOMAIN/s: EF-HAND 2 (InterPro:IPR018249), Caleosin related (InterPro:IPR007736); BEST Arabidopsis thaliana protein match is: ARABIDOPSIS THALIANA PEROXYGENASE 2 (TAIR:AT5G55240.1); Has 30201 Blast hits to 17322 proteins in 780 species: Archae - 12; Bacteria - 1396; Metazoa - 17338; Fungi - 3422; Plants - 5037; Viruses - 0; Other Eukaryotes - 2996…
NRZ	Chr5	11413191	11413724	+	ID=AT5G29613;Note=protein_coding_gene;Name=AT5G29613;coverage=1.0;sequence_ID=1.0;extra_copy_number=0;copy_num_ID=AT5G29613_0	AT5G29613	0	0	protein_coding			unknown protein; FUNCTIONS IN: molecular_function unknown; INVOLVED IN: biological_process unknown; LOCATED IN: endomembrane system; BEST Arabidopsis thaliana protein match is: unknown protein (TAIR:AT5G27260.1); Has 21 Blast hits to 21 proteins in 2 species: Archae - 0; Bacteria - 0; Metazoa - 0; Fungi - 0; Plants - 21; Viruses - 0; Other Eukaryotes - 0 (source: NCBI BLink).
NRZ	Chr5	11417755	11419221	+	ID=AT5G29624;Note=protein_coding_gene;Name=AT5G29624;coverage=1.0;sequence_ID=1.0;extra_copy_number=0;copy_num_ID=AT5G29624_0	AT5G29624	0	0	protein_coding	Cysteine/Histidine-rich C1 domain family protein		Cysteine/Histidine-rich C1 domain family protein; FUNCTIONS IN: zinc ion binding; INVOLVED IN: intracellular signaling pathway; LOCATED IN: intracellular; CONTAINS InterPro DOMAIN/s: Protein kinase C-like, phorbol ester/diacylglycerol binding (InterPro:IPR002219), Zinc finger, C2H2-like (InterPro:IPR015880), DC1 (InterPro:IPR004146), C1-like (InterPro:IPR011424); BEST Arabidopsis thaliana protein…
NRZ	Chr5	11439517	11439771	-	ID=AT5G29807;Note=protein_coding_gene;Name=AT5G29807;coverage=1.0;sequence_ID=1.0;extra_copy_number=0;copy_num_ID=AT5G29807_0	AT5G29807	0	0	protein_coding			unknown protein; Has 30201 Blast hits to 17322 proteins in 780 species: Archae - 12; Bacteria - 1396; Metazoa - 17338; Fungi - 3422; Plants - 5037; Viruses - 0; Other Eukaryotes - 2996 (source: NCBI BLink).
NRZ	Chr5	11498609	11499263	+	ID=AT5G30341;Note=protein_coding_gene;Name=AT5G30341;coverage=1.0;sequence_ID=1.0;extra_copy_number=0;copy_num_ID=AT5G30341_0	AT5G30341	0	0	protein_coding			unknown protein; Has 30201 Blast hits to 17322 proteins in 780 species: Archae - 12; Bacteria - 1396; Metazoa - 17338; Fungi - 3422; Plants - 5037; Viruses - 0; Other Eukaryotes - 2996 (source: NCBI BLink).
NRZ	Chr5	11512623	11514184	+	ID=AT5G30495;Note=protein_coding_gene;Name=AT5G30495;coverage=1.0;sequence_ID=1.0;extra_copy_number=0;copy_num_ID=AT5G30495_0	AT5G30495	26.5	2.8	protein_coding	Fcf2 pre-rRNA processing protein		Fcf2 pre-rRNA processing protein; CONTAINS InterPro DOMAIN/s: Fcf2 pre-rRNA processing (InterPro:IPR014810); BEST Arabidopsis thaliana protein match is: Fcf2 pre-rRNA processing protein (TAIR:AT1G54770.1); Has 334 Blast hits to 334 proteins in 173 species: Archae - 0; Bacteria - 0; Metazoa - 110; Fungi - 124; Plants - 58; Viruses - 0; Other Eukaryotes - 42 (source: NCBI BLink).
NRZ	Chr5	11674080	11676385	-	ID=AT5G31412;Note=protein_coding_gene;Name=AT5G31412;coverage=1.0;sequence_ID=1.0;extra_copy_number=0;copy_num_ID=AT5G31412_0	AT5G31412	0	0	protein_coding	hAT transposon superfamily protein		hAT transposon superfamily protein; FUNCTIONS IN: protein dimerization activity; INVOLVED IN: biological_process unknown; LOCATED IN: cellular_component unknown; CONTAINS InterPro DOMAIN/s: HAT dimerisation (InterPro:IPR008906), Protein of unknown function DUF659 (InterPro:IPR007021); BEST Arabidopsis thaliana protein match is: hAT transposon superfamily protein (TAIR:AT1G43260.1); Has 30201 Blas…
NRZ	Chr5	11744600	11747147	+	ID=AT5G30490;Note=protein_coding_gene;Name=AT5G30490;coverage=1.0;sequence_ID=1.0;extra_copy_number=0;copy_num_ID=AT5G30490_0	AT5G30490	28.5	106	protein_coding			CONTAINS InterPro DOMAIN/s: Craniofacial development protein 1/Bucentaur (InterPro:IPR011421); Has 333 Blast hits to 324 proteins in 149 species: Archae - 0; Bacteria - 18; Metazoa - 117; Fungi - 96; Plants - 49; Viruses - 0; Other Eukaryotes - 53 (source: NCBI BLink).
NRZ	Chr5	11747962	11749543	+	ID=AT5G30500;Note=protein_coding_gene;Name=AT5G30500;coverage=1.0;sequence_ID=1.0;extra_copy_number=0;copy_num_ID=AT5G30500_0	AT5G30500	0	0	protein_coding	Nucleotide-diphospho-sugar transferases superfamily protein		Nucleotide-diphospho-sugar transferases superfamily protein; FUNCTIONS IN: transferase activity, transferring hexosyl groups, transferase activity, transferring glycosyl groups; INVOLVED IN: carbohydrate biosynthetic process; LOCATED IN: cellular_component unknown; EXPRESSED IN: male gametophyte; CONTAINS InterPro DOMAIN/s: Glycosyl transferase, family 8 (InterPro:IPR002495); BEST Arabidopsis tha…
NRZ	Chr5	11751643	11753915	-	ID=AT5G30510;Note=protein_coding_gene;Name=AT5G30510;coverage=1.0;sequence_ID=1.0;extra_copy_number=0;copy_num_ID=AT5G30510_0	AT5G30510	259.2	8	protein_coding	ribosomal protein S1		ribosomal protein S1 (RPS1); FUNCTIONS IN: RNA binding; LOCATED IN: thylakoid, chloroplast stroma, chloroplast, membrane; EXPRESSED IN: 24 plant structures; EXPRESSED DURING: 14 growth stages; CONTAINS InterPro DOMAIN/s: Nucleic acid-binding, OB-fold-like (InterPro:IPR016027), Nucleic acid-binding, OB-fold (InterPro:IPR012340), Ribosomal protein S1, RNA-binding domain (InterPro:IPR003029); BEST A…
NRZ	Chr5	11768809	11769255	-	ID=AT5G30520;Note=protein_coding_gene;Name=AT5G30520;coverage=1.0;sequence_ID=1.0;extra_copy_number=0;copy_num_ID=AT5G30520_0	AT5G30520	0	0	protein_coding			unknown protein; Has 50 Blast hits to 50 proteins in 2 species: Archae - 0; Bacteria - 0; Metazoa - 0; Fungi - 0; Plants - 50; Viruses - 0; Other Eukaryotes - 0 (source: NCBI BLink).
NRZ	Chr5	14266503	14266574	+	ID=AT5G32017;Note=tRNA;Name=AT5G32017;coverage=1.0;sequence_ID=1.0;extra_copy_number=0;copy_num_ID=AT5G32017_0	AT5G32017	0	0	pre_trna	pre-tRNA		tRNA-Asp (anticodon: GTC)
NRZ	Chr5	14563243	14564953	+	ID=AT5G32440;Note=protein_coding_gene;Name=AT5G32440;coverage=1.0;sequence_ID=1.0;extra_copy_number=0;copy_num_ID=AT5G32440_0	AT5G32440	65.1	134.2	protein_coding	Ubiquitin system component Cue protein		Ubiquitin system component Cue protein; LOCATED IN: chloroplast; EXPRESSED IN: 24 plant structures; EXPRESSED DURING: 15 growth stages; CONTAINS InterPro DOMAIN/s: Ubiquitin system component Cue (InterPro:IPR003892); BEST Arabidopsis thaliana protein match is: unknown protein (TAIR:AT1G80040.1); Has 30201 Blast hits to 17322 proteins in 780 species: Archae - 12; Bacteria - 1396; Metazoa - 17338; …
NRZ	Chr5	14565961	14567923	+	ID=AT5G32450;Note=protein_coding_gene;Name=AT5G32450;coverage=1.0;sequence_ID=1.0;extra_copy_number=0;copy_num_ID=AT5G32450_0	AT5G32450	88.2	5	protein_coding	RNA binding (RRM/RBD/RNP motifs) family protein		RNA binding (RRM/RBD/RNP motifs) family protein; FUNCTIONS IN: oxidoreductase activity, nucleotide binding, nucleic acid binding; INVOLVED IN: oxidation reduction; EXPRESSED IN: 22 plant structures; EXPRESSED DURING: 13 growth stages; CONTAINS InterPro DOMAIN/s: Aldo/keto reductase (InterPro:IPR001395), RNA recognition motif, RNP-1 (InterPro:IPR000504), Nucleotide-binding, alpha-beta plait (Inter…
NRZ	Chr5	14568153	14570498	-	ID=AT5G32460;Note=protein_coding_gene;Name=AT5G32460;coverage=1.0;sequence_ID=1.0;extra_copy_number=0;copy_num_ID=AT5G32460_0	AT5G32460	0	0.1	protein_coding	Transcriptional factor B3 family protein		Transcriptional factor B3 family protein; FUNCTIONS IN: DNA binding; INVOLVED IN: regulation of transcription, DNA-dependent; LOCATED IN: cellular_component unknown; EXPRESSED IN: embryo, seed; EXPRESSED DURING: E expanded cotyledon stage; CONTAINS InterPro DOMAIN/s: Transcriptional factor B3 (InterPro:IPR003340); BEST Arabidopsis thaliana protein match is: Transcriptional factor B3 family protei…
NRZ	Chr5	14571249	14574953	-	ID=AT5G32470;Note=protein_coding_gene;Name=AT5G32470;coverage=1.0;sequence_ID=1.0;extra_copy_number=0;copy_num_ID=AT5G32470_0	AT5G32470	22.7	77.1	protein_coding	Haem oxygenase-like, multi-helical		Haem oxygenase-like, multi-helical; FUNCTIONS IN: molecular_function unknown; INVOLVED IN: biological_process unknown; LOCATED IN: mitochondrion; EXPRESSED IN: 23 plant structures; EXPRESSED DURING: 13 growth stages; CONTAINS InterPro DOMAIN/s: Haem oxygenase-like, multi-helical (InterPro:IPR016084), TENA/THI-4 protein/Coenzyme PQQ biosynthesis protein C (InterPro:IPR004305); Has 1988 Blast hits …
NRZ	Chr5	14707937	14710670	-	ID=AT5G32590;Note=protein_coding_gene;Name=AT5G32590;coverage=1.0;sequence_ID=1.0;extra_copy_number=0;copy_num_ID=AT5G32590_0	AT5G32590	0.3	0.2	protein_coding	myosin heavy chain-related		myosin heavy chain-related; BEST Arabidopsis thaliana protein match is: unknown protein (TAIR:AT3G43148.1); Has 35333 Blast hits to 34131 proteins in 2444 species: Archae - 798; Bacteria - 22429; Metazoa - 974; Fungi - 991; Plants - 531; Viruses - 0; Other Eukaryotes - 9610 (source: NCBI BLink).
NRZ	Chr5	14722107	14722238	-	ID=AT5G32597;Note=protein_coding_gene;Name=AT5G32597;coverage=1.0;sequence_ID=1.0;extra_copy_number=0;copy_num_ID=AT5G32597_0	AT5G32597	0	0	protein_coding			unknown protein; Has 30201 Blast hits to 17322 proteins in 780 species: Archae - 12; Bacteria - 1396; Metazoa - 17338; Fungi - 3422; Plants - 5037; Viruses - 0; Other Eukaryotes - 2996 (source: NCBI BLink).
NRZ	Chr5	14749603	14751389	+	ID=AT5G32613;Note=protein_coding_gene;Name=AT5G32613;coverage=1.0;sequence_ID=1.0;extra_copy_number=0;copy_num_ID=AT5G32613_0	AT5G32613	0	0	protein_coding	Zinc knuckle (CCHC-type) family protein		Zinc knuckle (CCHC-type) family protein; FUNCTIONS IN: zinc ion binding, nucleic acid binding; INVOLVED IN: biological_process unknown; LOCATED IN: chloroplast; CONTAINS InterPro DOMAIN/s: Zinc finger, CCHC-type (InterPro:IPR001878); BEST Arabidopsis thaliana protein match is: Zinc knuckle (CCHC-type) family protein (TAIR:AT2G07760.1); Has 30201 Blast hits to 17322 proteins in 780 species: Archae…
NRZ	Chr5	14763891	14764440	-	ID=AT5G32619;Note=protein_coding_gene;Name=AT5G32619;coverage=1.0;sequence_ID=1.0;extra_copy_number=0;copy_num_ID=AT5G32619_0	AT5G32619	0	0	protein_coding	Defensin-like (DEFL) family protein	Encodes a defensin-like (DEFL) family protein.	Defensin-like (DEFL) family protein; LOCATED IN: endomembrane system; BEST Arabidopsis thaliana protein match is: Protein of unknown function (PD694200) (TAIR:AT1G56233.1); Has 42 Blast hits to 42 proteins in 2 species: Archae - 0; Bacteria - 0; Metazoa - 0; Fungi - 0; Plants - 42; Viruses - 0; Other Eukaryotes - 0 (source: NCBI BLink).
