# Supplementary material for: Structural variation and DNA methylation shape the centromere-proximal meiotic crossover landscape in Arabidopsis
Source: Genome Biol. 2024 Jan 22;25:30. doi: 10.1186/s13059-024-03163-4 (PMC10804481; doi:10.1186/s13059-024-03163-4)
Supplement: Supplementary file 10 — Additional file 10: Table S4. CTL3.9 fluorescent data and crossover frequency measurements in Col/Col inbred backgrounds. Crossover frequency measurements derived from fluorescent CTL3.9/++ seed in wild type, cmt3, met1/+ and HEI10 overexpression lines. The “ctrl_1” samples are the control that was used for comparison with met1/+ and HEI10 overexpression lines, while “ctrl_2” were wild type controls for cmt3. [file 13059_2024_3163_MOESM10_ESM.csv]

FTL	Genotype	Green	Red	Both	None	Total	G+R/Total	RF(%)
CTL3.9	Wild type Col_ctrl_1	173	151	1443	384	2151	0.150627615	16.40904535
CTL3.9	Wild type Col_ctrl_1	176	180	1511	417	2284	0.16	17.04
CTL3.9	Wild type Col_ctrl_1	181	156	1503	402	2242	0.15	16.37
CTL3.9	Wild type Col_ctrl_1	164	132	1425	402	2123	0.139425341	15.07948911
CTL3.9	Wild type Col_ctrl_1	146	171	1534	390	2241	0.141454708	15.31879875
CTL3.9	Wild type Col_ctrl_1	151	136	1553	369	2209	0.129923042	13.96780162
CTL3.9	Wild type Col_ctrl_1	169	158	1551	405	2283	0.143232589	15.52900956
CTL3.9	Wild type Col_ctrl_1	167	156	1533	439	2295	0.140740741	15.23452834
CTL3.9	Wild type Col_ctrl_1	160	170	1450	392	2172	0.151933702	16.56543901
CTL3.9	Wild type Col_ctrl_1	180	153	1408	391	2132	0.15619137	17.07730945
CTL3.9	Wild type Col_ctrl_1	208	174	1492	370	2244	0.170231729	18.78814484
CTL3.9	Wild type Col_ctrl_1	157	153	1418	378	2106	0.147198481	15.99981911
CTL3.9	Wild type Col_ctrl_2	183	156	1400	372	2111	0.160587399	17.60915091
CTL3.9	Wild type Col_ctrl_2	158	167	1430	332	2087	0.155725922	17.02119817
CTL3.9	Wild type Col_ctrl_2	174	169	1502	388	2233	0.153605016	16.76599441
CTL3.9	Wild type Col_ctrl_2	172	135	1433	380	2120	0.144811321	15.71611314
CTL3.9	Wild type Col_ctrl_2	157	146	1307	350	1960	0.154591837	16.88463881
CTL3.9	Wild type Col_ctrl_2	192	119	1435	353	2099	0.148165793	16.11505418
CTL3.9	Wild type Col_ctrl_2	211	170	1473	371	2225	0.171235955	18.91189422
CTL3.9	Wild type Col_ctrl_2	186	155	1426	350	2117	0.161076996	17.668596
CTL3.9	Wild type Col_ctrl_2	164	155	1505	386	2210	0.144343891	15.66067245
CTL3.9	Wild type Col_ctrl_2	176	153	1447	351	2127	0.15467795	16.89500017
CTL3.9	Wild type Col_ctrl_2	192	177	1499	404	2272	0.162411972	17.83090263
CTL3.9	Wild type Col_ctrl_2	153	158	1486	407	2204	0.141107078	15.27775712
CTL3.9	cmt3	201	219	1516	433	2369	0.177289996	19.66196365
CTL3.9	cmt3	155	178	1397	353	2083	0.159865578	17.5215881
CTL3.9	cmt3	176	191	1534	393	2294	0.159982563	17.53577299
CTL3.9	cmt3	182	173	1366	354	2075	0.171084337	18.89319848
CTL3.9	cmt3	212	178	1353	349	2092	0.186424474	20.8071309
CTL3.9	cmt3	180	195	1291	332	1998	0.187687688	20.96680288
CTL3.9	cmt3	193	156	1242	324	1915	0.182245431	20.28117297
CTL3.9	cmt3	214	167	1360	295	2036	0.187131631	20.89647677
CTL3.9	cmt3	187	178	1285	377	2027	0.180069068	20.00863391
CTL3.9	met1/+	164	131	1416	439	2150	0.137209302	14.8189343
CTL3.9	met1/+	120	104	1490	428	2142	0.104575163	11.07027082
CTL3.9	met1/+	148	137	1528	459	2272	0.125440141	13.44829763
CTL3.9	met1/+	149	148	1595	504	2396	0.123956594	13.2770612
CTL3.9	met1/+	150	137	1534	436	2257	0.127159947	13.64722898
CTL3.9	met1/+	209	121	1420	415	2165	0.152424942	16.62433716
CTL3.9	met1/+	141	157	1637	423	2358	0.126378287	13.55675697
CTL3.9	met1/+	144	127	1459	504	2234	0.121307073	12.97208178
CTL3.9	met1/+	204	193	1570	407	2374	0.167228307	18.41915748
CTL3.9	met1/+	175	148	1470	451	2244	0.143939394	15.61272536
CTL3.9	met1/+	173	147	1468	423	2211	0.144730891	15.70657096
CTL3.9	met1/+	132	115	1573	492	2312	0.10683391	11.32462687
CTL3.9	met1/+	110	96	1485	459	2150	0.095813953	10.09048476
CTL3.9	met1/+	149	140	1442	434	2165	0.133487298	14.38309722
CTL3.9	met1/+	177	127	1322	391	2017	0.150718889	16.41996524
CTL3.9	met1/+	141	157	1493	432	2223	0.134053081	14.4492059
CTL3.9	met1/+	152	162	1514	431	2259	0.138999557	15.02936476
CTL3.9	met1/+	137	105	1477	454	2173	0.111366774	11.83728385
CTL3.9	met1/+	159	151	1433	364	2107	0.147128619	15.99150268
CTL3.9	met1/+	151	175	1428	409	2163	0.150716597	16.41969099
CTL3.9	met1/+	190	186	1594	396	2366	0.158918005	17.40678055
CTL3.9	met1/+	198	156	1431	391	2176	0.162683824	17.86399371
CTL3.9	HEI10	199	194	1396	368	2157	0.182197497	20.27516027
CTL3.9	HEI10	162	173	1323	348	2006	0.166999003	18.39105478
CTL3.9	HEI10	183	155	1371	319	2028	0.166666667	18.35034191
CTL3.9	HEI10	179	182	1249	356	1966	0.183621567	20.45398396
CTL3.9	HEI10	180	164	1366	347	2057	0.167233836	18.41983522
CTL3.9	HEI10	169	162	1300	305	1936	0.170971074	18.87923501
CTL3.9	HEI10	180	171	1380	361	2092	0.167782027	18.48705953
