# Supplementary material for: Structural variation and DNA methylation shape the centromere-proximal meiotic crossover landscape in Arabidopsis
Source: Genome Biol. 2024 Jan 22;25:30. doi: 10.1186/s13059-024-03163-4 (PMC10804481; doi:10.1186/s13059-024-03163-4)
Supplement: Supplementary file 11 — Additional file 11: Table S5. CTL3.9 fluorescent data and crossover frequency measurements in Col/Ler hybrid backgrounds. Crossover frequency measurements derived from fluorescent CTL3.9/++ seed in wild type, cmt3, met1/+, HEI10 overexpression and recq4a recq4b lines. The “ctrl_1” is the control that was used for recq4a recq4b, and “ctrl_2” for cmt3, and “ctrl_3” for met1/+ and HEI10 overexpression lines. [file 13059_2024_3163_MOESM11_ESM.csv]

FTL	Genotype	Green	Red	Both	None	Total	G+R/Total	RF(%)
CTL3.9	Wild type hybrid ctrl_1	194	185	1405	350	2134	0.17760075	19.70065377
CTL3.9	Wild type hybrid ctrl_1	191	142	1443	352	2128	0.156484962	17.11272262
CTL3.9	Wild type hybrid ctrl_1	189	173	1405	317	2084	0.173704415	19.21688476
CTL3.9	Wild type hybrid ctrl_1	124	109	1413	394	2040	0.114215686	12.16102076
CTL3.9	Wild type hybrid ctrl_1	160	135	1354	341	1990	0.148241206	16.12404469
CTL3.9	Wild type hybrid ctrl_1	173	151	1250	357	1931	0.167788711	18.48787949
CTL3.9	Wild type hybrid ctrl_1	174	169	1368	370	2081	0.164824604	18.125047
CTL3.9	Wild type hybrid ctrl_2	201	158	1273	315	1947	0.184386235	20.55017121
CTL3.9	Wild type hybrid ctrl_2	180	186	1475	365	2206	0.165911151	18.25786294
CTL3.9	Wild type hybrid ctrl_2	177	184	1447	328	2136	0.169007491	18.63753822
CTL3.9	Wild type hybrid ctrl_2	184	159	1423	322	2088	0.164272031	18.05758493
CTL3.9	Wild type hybrid ctrl_2	185	161	1409	340	2095	0.165155131	18.16542678
CTL3.9	Wild type hybrid ctrl_2	194	204	1409	359	2166	0.183748846	20.46998627
CTL3.9	Wild type hybrid ctrl_2	184	184	1396	330	2094	0.17574021	19.46928662
CTL3.9	Wild type hybrid ctrl_2	190	149	1471	390	2200	0.154090909	16.82439169
CTL3.9	Wild type hybrid ctrl_2	189	163	1359	295	2006	0.175473579	19.43618421
CTL3.9	Wild type hybrid ctrl_3	182	163	1267	336	1948	0.177104723	19.63890528
CTL3.9	Wild type hybrid ctrl_3	196	148	1325	332	2001	0.171914043	18.99556098
CTL3.9	Wild type hybrid ctrl_3	171	164	1273	321	1929	0.173665111	19.21201964
CTL3.9	Wild type hybrid ctrl_3	163	154	1355	349	2021	0.156853043	17.15714189
CTL3.9	Wild type hybrid ctrl_3	138	164	1304	363	1969	0.153377349	16.73864629
CTL3.9	Wild type hybrid ctrl_3	185	179	1302	341	2007	0.181365222	20.17083512
CTL3.9	Wild type hybrid ctrl_3	158	164	1299	369	1990	0.161809045	17.75755904
CTL3.9	Wild type hybrid ctrl_3	201	163	1338	365	2067	0.176100629	19.51405451
CTL3.9	Wild type hybrid ctrl_3	165	153	1316	345	1979	0.160687216	17.62126679
CTL3.9	Wild type hybrid ctrl_3	201	172	1416	340	2129	0.175199624	19.40218666
CTL3.9	Wild type hybrid ctrl_3	193	144	1331	377	2045	0.164792176	18.12108648
CTL3.9	cmt3	204	182	1281	295	1962	0.196738022	22.12035214
CTL3.9	cmt3	211	193	1363	330	2097	0.192656175	21.59798159
CTL3.9	cmt3	204	200	1362	347	2113	0.19119735	21.41213195
CTL3.9	cmt3	209	196	1313	315	2033	0.199212986	22.43879652
CTL3.9	cmt3	185	189	1429	340	2143	0.174521699	19.31811834
CTL3.9	cmt3	202	163	1347	331	2043	0.178658835	19.83252967
CTL3.9	cmt3	177	158	1460	353	2148	0.155959032	17.04929556
CTL3.9	cmt3	204	185	1336	315	2040	0.190686275	21.3471265
CTL3.9	cmt3	185	184	1202	309	1880	0.196276596	22.06112597
CTL3.9	cmt3	195	201	1399	368	2163	0.183079057	20.38581243
CTL3.9	cmt3	203	203	1381	308	2095	0.193794749	21.74333887
CTL3.9	met1/+	226	173	1604	403	2406	0.165835411	18.24859775
CTL3.9	met1/+	108	88	1585	487	2268	0.086419753	9.051635868
CTL3.9	met1/+	194	161	1512	446	2313	0.153480329	16.75101545
CTL3.9	met1/+	127	137	1628	519	2411	0.109498134	11.62558442
CTL3.9	met1/+	149	127	1459	396	2131	0.129516659	13.9205784
CTL3.9	met1/+	164	161	1437	399	2161	0.150393336	16.38102326
CTL3.9	met1/+	118	112	1755	554	2539	0.090586845	9.510978038
CTL3.9	met1/+	176	129	1470	440	2215	0.137697517	14.87626852
CTL3.9	met1/+	120	79	1665	466	2330	0.085407725	8.940428874
CTL3.9	met1/+	176	233	1532	385	2326	0.175838349	19.48147407
CTL3.9	met1/+	115	131	1589	471	2306	0.106678231	11.30707251
CTL3.9	met1/+	117	107	1662	504	2390	0.093723849	9.858317008
CTL3.9	met1/+	103	105	1517	417	2142	0.097105509	10.23425028
CTL3.9	met1/+	143	129	1453	455	2180	0.124770642	13.37097971
CTL3.9	met1/+	120	181	1198	417	1916	0.157098121	17.18673066
CTL3.9	met1/+	113	131	1543	507	2294	0.106364429	11.27169887
CTL3.9	met1/+	145	124	1425	405	2099	0.128156265	13.76268382
CTL3.9	met1/+	131	132	1628	524	2415	0.108902692	11.55823289
CTL3.9	met1/+	164	136	1535	460	2295	0.130718954	14.0603647
CTL3.9	met1/+	126	124	1500	441	2191	0.114103149	12.14820995
CTL3.9	met1/+	102	82	1668	551	2403	0.076570953	7.975106952
CTL3.9	met1/+	120	104	1590	475	2289	0.097859327	10.31826576
CTL3.9	met1/+	146	140	1613	475	2374	0.120471778	12.87615454
CTL3.9	met1/+	130	118	1519	480	2247	0.110369381	11.72422545
CTL3.9	met1/+	117	128	1461	527	2233	0.109717868	11.65045199
CTL3.9	HEI10	197	197	1388	304	2086	0.188878236	21.11758572
CTL3.9	HEI10	172	164	1250	291	1877	0.179009057	19.87622787
CTL3.9	HEI10	179	174	1298	321	1972	0.179006085	19.87585697
CTL3.9	HEI10	198	171	1347	289	2005	0.1840399	20.5065915
CTL3.9	HEI10	179	176	1369	273	1997	0.17776665	19.72131665
CTL3.9	HEI10	174	205	1352	313	2044	0.185420744	20.6804871
CTL3.9	HEI10	171	193	1347	335	2046	0.177908113	19.73894013
CTL3.9	HEI10	212	197	1424	357	2190	0.186757991	20.84925659
CTL3.9	recq4a recq4b	187	138	1247	333	1905	0.170603675	18.83395717
CTL3.9	recq4a recq4b	195	143	1285	364	1987	0.170105687	18.77262616
CTL3.9	recq4a recq4b	190	177	1348	383	2098	0.174928503	19.36855494
CTL3.9	recq4a recq4b	176	155	1300	329	1960	0.168877551	18.62156932
CTL3.9	recq4a recq4b	169	159	1292	423	2043	0.160548213	17.60439495
CTL3.9	recq4a recq4b	196	142	1325	357	2020	0.167326733	18.43122321
CTL3.9	recq4a recq4b	206	109	1231	318	1864	0.168991416	18.6355626
CTL3.9	recq4a recq4b	171	137	1341	354	2003	0.153769346	16.78573992
CTL3.9	recq4a recq4b	174	142	1265	376	1957	0.16147164	17.71654361
