# Supplementary material for: Structural variation and DNA methylation shape the centromere-proximal meiotic crossover landscape in Arabidopsis
Source: Genome Biol. 2024 Jan 22;25:30. doi: 10.1186/s13059-024-03163-4 (PMC10804481; doi:10.1186/s13059-024-03163-4)
Supplement: Supplementary file 12 — Additional file 12: Table S6. Col/Ler SNPs used as markers for KASP genotyping within the CTL3.9. For each SNP, an id is assigned based on the TAIR10 coordinates of the SNP. IUPAC codes for the SNPs are indicated and the surrounding 50 bp region on either side of the SNP is shown. This data was provided to LGC (Hoddesdon, UK) to design KASP markers. The coordinates of SNPs in the TAIR10 and Col-CEN assemblies are provided. [file 13059_2024_3163_MOESM12_ESM.csv]

Sl.no	SNP ID	SEQUENCE	Col/Ler	Col-0 position (TAIR10)	Col-CEN coordinates	comments
1	K3_09791731	TCTGGATCAGAATCCATGGATTCAACCAAGTTTGAAGCTTTCTCCACCTC[R]AGGGCTTGCTCCAACAATTGGATCATACAAGCATTATGTTCTCGAATAGG	A/G	9791731	9799635	AT3G26630 Tetratricopeptide repeat (TPR)-like superfamily protein
2	K3_09843786	TCTCCGTGGCTTTTCTCTGCAGAAGCTTCAAACTCATTAATGTACCAAAT[K]GTTTGATATCCAAGCCAATTCGCTCTACTCTCCTCTATTCAACTTCTTCA	G/T	9843786	9851690	AT3G26760 gene (NAD(P) binding Rossmann fold superfamily protein
3	K3_09895298	GCTCATGTGCTTCTGTATCCTGGAGGTGTCCGTGAAGCTTTGCATAGAAA[R]GTGATATATAGTTTGTAAACTTTTTCCGGGTTTCTGCATTCTTGAAACTT	A/G	9895298	9903200	AT3G26840/PES2 gene phytyl ester synthase 2
4	K3_09950788	TTTCTTGTCAAATTCTTTAAATCACATCAATAAGTGGCATTTCTATGTTC[K]CTAAAATCTCAAACAAAGAGAAATTCAGAGAGAGTGGTAGATAAAAAGTT	T/G	9950788	9958690	AT3G26990 ENTH/VHS family protein
5	K3_10002328	TTAATCTTTTCAGGCTTACAGGCGTAGAAGGCTACTGGATAATTAGAAAC[Y]TATGTGAAGTAGCATTCTAAATAAGAACGAGGGCCTAACTGGCTAACCAC	T/C	10002328	10010239	AT3G27120 FIDGETIN-LIKE 1- FIGL1
6	K3_10056195	TAGTTAACCACGTCAAGAACCAGCTTGCGGGACTTGAGAACCGACCATTT[Y]AGTCGCCTGTAGTAAGCAGCTTGGAGAAGAGCGAGAGAGAGTAGGAATAT	T/C	10056195	10064107	AT3G27240 gene Cytochrome C1 family
7	K3_10091336	TCCTTTACGATCTTTGATTTGTGATCTACTGATGCTAAGTTCAGCTTACT[Y]CTTAACCTCAATAGTCTTGATAGGTCCTTATCATGTCTTGAAATTATTCA	C/T	10091336	10099248	AT3G27320 alpha/beta-Hydrolases superfamily protein
8	K3_10141890	CATGGTTCCACGGCTATAACCATATCGAACAATCATATGACGCACCATGA[Y]AAGGTCATGCTTTTAGGACATAGCGATAGTTACACGCAGGACAAGAACAT	T/C	10141890	10149802	AT3G27400 gene Encodes a pectate lyase involved in response to nematodes.
9	K3_10189687	TCCAAGCTGAACTTACATATATCACAATGATATAGTAAGTTCCCAGTAGT[K]CCTCCACATATATCACAACTTCGGTCCGTATAATCTGGAGCTCCACTGGA	G/T	10189687	10197599	AT3G27510 Cysteine/Histidine-rich C1 domain family protein
10	K3_10224350	GCATGCCAATTAACCATAGACATCACCCCACCATCCCTCCATTTAACATC[W]TGGAGAGAATCCCACTGATGAACGAGACAGAAAAAACCATCATGAATGGC	A/T	10224350	10232263	AT3G27600 gene SWAP (Suppressor-of-White-APricot)/surp RNA-binding domain-containing protein
11	K3_10278811	TCAACTTAACAGGTCTCATTTCTTCGCCAAACCTGTAAAACATGGGAAGG[K]AAACAATGATGAAACTGAAAAAAATTACCCACATAAGGACATAGTTCTGT	T/G	10278811	10286724	AT3G27730 DNA helicase ROCK-N-ROLLERS
12	K3_10323909	AAGGCGTGACCAAAGATGAAGCAGAAGAAGACAAGACACAGCTCGAAGAA[S]CTGGTGCCAAGGTTTCCATTGTTTAAGTTTTAACAATCGGAGTTTTTAAA	G/C	10323909	10331822	AT3G27840 gene Ribosomal protein L12-B
13	K3_10371027	CACATAATTTATAGATACTAGTTTCCACATGTGATGCGTAAAATCTGTTC[R]ACAGAAATAAAACAATGTAAACTAACTCACGTAGCGGCTCATATTGTACT	A/G	10371027	10378940	AT3G27930 gene ATOM47 outer membrane 47 b galactosidase mRNA
14	K3_10408342	TGAGAGTTAACCTTAGAAAGATTCTCCTCATCTTCTTCATCTTCATCATC[K]TTTGGTGTTGTCTTGTAATAGCAAGCATAGAGTATAAGTTGTACTGCTCC	T/G	10408342	10416252	AT3G28007 gene Nodulin MtN3 family protein ATSWEET4
15	K3_10459213	CTGGATCCTCGAACCTAGGCCAAATAGAGAATCTAACTTGAAAACAAAAA[M]CCGTAAAGAATTACCCCATACCAGCAAAACTCATGTGCTATCACAAAACA	C/A	10459213	10467123	AT3G28100 nodulin MtN21-like transporter family protein UMAMIT45
16	K3_10507510	ATCCAATTTGGTAATTTGTTATGTATGAAATCGAAGTAACCGACAAATAT[R]AAATTACAAAACTCATGACTTCTTTGGTTGATTTTTCTAACATGACAAGT	G/A	10507510	10515421	AT3G28180 CSLC04 gene CELLULOSE-SYNTHASE LIKE C4
17	K3_10538750	ATTTTTCCTTTCAGCAATATCATCGATGGCGTTATCCAAAGATTTGATGT[Y]GAAATGCTCGGAAGACATGATGAGTGCTTACAAATCTGCTTGTGAAGAAC	T/C	10538750	10546661	AT3G28270 transmembrane protein, putative (DUF677)
18	K3_10595709	CGTAAGCTGGCTGTATGGCTCCAAATAAAGTTGCGCTTATGCAACCATAC[R]ATGCTTGTTTCCATTCCGGTAAATTCATTGCCAATAGTCTCTTAAACGAC	A/G	10595709	10603619	AT3G28345 ATP-binding cassette B15
19	K3_10658788	ATCAAGCAGTACCCTGATGAGTAGATCAGGCCAGATACCTTTAATTTCCC[Y]GGTAAGGGAATTTTTGCATTTCTCATACGAAACCTGCGATAAGCAGGAGG	T/C	10658788	10666698	AT3G28430 CLEC16A-like protein
20	K3_10707606	GAAACAGAAAGCAGAGAGAGTTTCGTGGGGCACAAGCAAACACAAAGATG[Y]TTGAGACCGGATCGATTTGGGGTTTCACAGGCTCAACGATGACGAGCCTT	C/T	10707606	10715519	AT3G28560 BCS1 AAA-type ATPase
21	K3_10759965	ATTTTCATACATTTTTATCTTTCATGGTAGTGACAATTCAAAGAATCTGA[M]GTGGTTTATGTATCATAGTTTCGGGGTGGACCAATCTCAGTAGCTGAGTA	A/C	10759965	10767880	AT3G28700 NADH dehydrogenase ubiquinone complex I, assembly factor-like protein (DUF185)
22	K3_10814548	ATTCTTTTTTCATCGAAGCACTCTCACTTCCTTTCTCAGAGGTTTTGCCA[S]CAGCAGGAGTTGAAGGGGCTGGCGTAGAAGGGGTAGGTGTAGAAGGAGTG	G/C	10814548	10822466	AT3G28790 transmembrane protein, putative (DUF1216)
23	K3_10856102	AAATGTTGTCAGGAGTCAAATGTTCCGACTTTTTTGGTTTCTTTTGTTTG[R]TTTAAATGTAGACGAAAAGATCAGTTTTTTTTTTTTTTTTGTATATACAT	A/G	10856102	10864021	AT3G28857 Paclobutrazol Resistance 5
24	K3_10895234	CAGATTTTAAATTCATACAAGAAGCACATGACTCTAAAACCTTCAAAGCT[Y]CACCACAACCAAAAGCTCAACCTCCTCCTCCCTTAACAGCATCGTACAAC	T/C	10895234	10903152	AT3G28880 serine/threonine-protein phosphatase 6 regulatory ankyrin repeat subunit
25	K3_10941300	TGACAACCACAAGCTGCACACTTGAGAGAAGTTGGATCGGAAGGTGTTGA[M]GAAGGAGACGGCATAAATTCGCCGCAACCGTCAAGCGCGTGACCACCAAT	C/A	10941300	10949218	AT3G28920 AtHB34 homeobox protein 34 ZHD9 ZINC FINGER HOMEODOMAIN 9
26	K3_10983038	AACGTTCTTGTCGAATATGACCCGTCACGTTCCATTCCTCCACCACCACC[S]AGCAAGATCTACAAAGTTGGTGACTCCAAGGGATGGAGTGTTTCTCAAGA	G/C	10983038	10990951	AT3G28958 Cupredoxin superfamily protein
27	K3_11008782	GGAGAAAGATTGAAGATTTTGTGATCTGTGTTAGATTCATGAGCAGAACC[R]TTGAATCTTTGGACGTAAGAACTTGATTGCTGTCTCATCTTCCTTGCCAT	A/G	11008782	11016693	AT3G29020 myb domain protein 110
28	K3_11038378	AATGGATTATAGGCAGGTATGATAGCTTCTACTTTGACCGTAGACAAGGA[R]CGAGAGTTTTGAGTAGGAGTTGTAGCTTAAGATATGAGCTTTACCCTTTT	A/G	11038378	11046287	AT3G29040 cysteine-rich repeat secretory protein, putative(DUF26)
29	K3_11074743	GACTGTTACATCGAGGGAAGTGTGGATTTCATATTTGGAAACAGTACCGC[W]CTCTTGGAACACTGCCATATCCACTGCAAATCTCAGGGGTTTATAACAGC	T/A	11074743	11082651	AT3G29090 PME31 A. THALIANA PECTIN METHYLESTERASE 31
30	K3_11103253	AAATGTCTAAGAGAATTCAAATCTTCTACTTTAACAAGAGTTTTGAATTC[R]TTAGACACTTCTTGTGAAGCTGCTCTTATGGTTTCTTCCATCTGACACTT	G/A	11103253	11111161	AT3G29130 kxDL motif protein
31	K3_11130912	TCTATGGACAACCATATTACGATGGCAGTACTCTACACCAGATATTATCT[R]TTCGGATATGAGTCAAACACAAACAACACTCAAACTCAAAGATGACATGA	A/G	11130912	11138820	AT3G29160 KIN11 gene SNF1-RELATED PROTEIN KINASE
32	K3_11157106	CTCTTGTCATCTTCTTGAACCGTCATGGATCTTATAACAAAGCTTCTGCT[R]GTTCCATAGTCTGAGCGTAGAATTGGGGAACGAATGGGTTTAAGGGATTT	G/A	11157106	11165014	AT3G29185 glutamate NMDA receptor subunit epsilon-1, putative (DUF3598)
33	K3_11189597	TCTTGGTCGACGATGGTTATGGGTTATAGTAAAGCTGGGGATATGGAAAT[K]GCTAGAGTTATGTTTGATAAAATGCCATTGCCTGCTAAAAATGTTGTCAC	G/T	11189597	11197507	AT3G29230 Tetratricopeptide repeat (TPR)-like superfamily protein
34	K3_11234332	GAATCAAGCATCTTCTTCTTTCACGTACGAAACAAAAAGCTCAGAGCAGA[S]TCGAATCGGTACGAATCTTTATCTAAATCACTCTGATTTAGTTTCGGTTA	G/C	11234332	11242244	AT3G29270 RING/U-box superfamily protein
35	K3_11292051	TCGTTTGTGTTTTTATTTGCCTACTTATGAAGGTGTTATTTACCTCAAGG[Y]GGATGTATCTGAATGATATTGTTAATGTAAATCCCTTTAACGCATTATGG	T/C	11292051	11299965	AT3G29390 RS2-interacting KH protein RIK gene
36	K3_11349659	AATCAATGTTCTTGGTGATTCGAATGAAGAAGAAGATGATGATGTTCTTA[R]TGCAATGAAGAAGAAGATGATGATGTTCTTAATGCACTTGTTGAATAGTG	A/G	11349659	11357572	AT3G29455 hypothetical protein
37	K3_11383472	CTCAAACTCTGCAACTCCTTCCTCTTCCTCCACTCTTCCTCCGTCTCCAC[S]GGTAACGAACAAGTCCTACTCAGCCCTGACCTATCGTTGACCACCAAATC	G/C	11383472	11390693	AT3G29575 AFP3 gene ABI five binding protein 3
38	K3_11447826	AATCCGTTTAACCAATTATTCCATCGATCTTCTAGCGGCTTACCACTCTT[S]CCTTGTGGATCAAGGAACATTGGACCGGTTAAGAGAACTTTTCTCTGACA	C/G	11447826	11455049	AT3G29630 UDP-Glycosyltransferase superfamily protein
39	K3_11531452	AATGTAATTCTTCATGTAATTGCGAAATTTATTTGACATAGGAATATTTA[K]TTGTAGATATCGAAATCACTGGTAAATAAAGAAAGAAAAACATTCATCTC	T/G	11531452	11538701	AT3G29680 HXXXD-type acyl-transferase family protein
40	K3_11591657	ACCAAGCTCGATACCGAAACTTCTTCTTTCTTTCTCTCATTAGATTCAAC[K]TCAACACAAGTCTCTTTCTTATCTTCCATATCTAACAAACAAACTTCTTC	G/T	11591657	11598906	AT3G29760 Haloacid dehalogenase-like hydrolase (HAD) superfamily protein
41	K3_11649906	GCATTCATCTTTTACTCCTTTCCCTTTTATTTCGTCTTTGAAAATTGGTA[R]AATGTATTATGTAAACTTGTAGGTGATATTGGTCGGTCACGATTTTGGTG	G/A	11649906	11658421	AT3G29770 MES11 gene ARABIDOPSIS THALIANA METHYL ESTERASE 11
42	K3_11720219	TCCGGTATCTTGTCGGCCCTCCTTCGCTGACTCACCATGATAATCAAGTC[M]CGGTTATCATCGAAGAGACTTCTGAGAACGGAAGGATCAACGTGATCCAT	A/C	11720219	11728735	AT3G29800 P-loop containing nucleoside triphosphate hydrolases superfamily protein
43	K3_11746371	CATTTGACAGAATAAATAAAGAGCATAGAAAAATGGGAATTCTAGAAAAT[R]AAGACGAAGGAGAAAAATATGCACAACACAATTTTCGCAAGTATCTAAGG	A/G	11746371	11754887	AT3G29970 B12D protein
44	K3_11783163	TATTTTTAACTTCCCAACCTAAAAACAAATTATAAGGAATCAAATCTTAT[R]GTTTGCATGCATGATACCAAGTACAAAATTTGTAGATAAAAAATCTCAGT	G/A	11783163	11791685	near AT3G30150
45	K3_11839966	CCCGGAAACAACAACAAGTGGATCTTAAACCACAACCACAAGCACAATCT[S]AGAATCATCAGTCTCAGCTAGTGTCCCAAGATCACATGAATATCGACAAC	G/C	11839966	11848487	AT3G30210 myb domain protein 121 MYB121
46	K3_11888478	CAACACTTCTTCTATACATTTGTCTGGGTCTGGGAYGTCCATCTTTATAC[Y]ACAATTCAGTAGATATTCTTTTTGTTTCTTTGAATATTTACGACCAACAT	T/C	11888478	11896991	AT3G30247 Encodes a ECA1 gametogenesis related family protein
47	K3_11921664	GCGGACAACGGTGTGTCACCCCAAGATTTGTGGCATTTGAAACCGGATGG[S]TTCGCGTAATGCAAGAACATTCGGGTACAGGATGGGAAAGAAAACTAAAT	G/C	11921664	11930173	AT3G30300 O-fucosyltransferase family protein
48	K3_11957626	AGTACTCATATGGAAACACATACAAGAACTGATTCCACCGGTGCAATGAC[R]CAAAAGTGGGCAATGGGTTCGATCATGCTGGTTATATCGATCATAATATG	A/G	11957626	11966135	AT3G30340 nodulin MtN21-like transporter family protein UMAMIT32
49	K3_12018842	GTTTAATTTTGACTTATTTTTTTCGGAATCTGATGTTGTACTCTTGTTGA[M]ATTTCTAAAGCAATGATATCTATGCTCAAATAAGCTTATTAAGAGAAATA	C/A	12018842	12027352	near AT3G30405
50	K3_12105081	ATCTTTTGCATAGGTTTCTTCAATCTATATGTCACCACTATTAGATTACT[S]AATTCTTATATTGTCTTAATTAAGTCAGACTATTATTGCTTTTCCTTATG	C/G	12105081	12113593	AT3G30460 RING/U-box superfamily protein
51	K3_12139502	CATTTGTTTTCATCAAGTAATAAAAAAAAAACCTAACTTTCTTCCCAAGT[R]AACTTCAAAATGCAGCCGCAAACAGACGTTTTCAGCCTCCATAACTACCT	A/G	12139502	12148012	AT3G30530 basic leucine-zipper 42
52	K3_12233844	AACCTTCTCATATTATGGAAGACGTCTCAAGTTAATTGTATTGGACTTCC[W]CTATGTTTATATTCTTTGTATTTTCTCCTCTTATTAGTCTTAGTAGATTG	T/A	12233844	12242621	near AT3G30685
53	K3_12271670	TACATAACCAATGGTTGCCAATTGGTCACCATATAGCCACTAGTAAGTGA[M]GTAGCAACGTAGTAGCTAATCAGCCACACATGGTGATTACGGCGACTGAA	A/C	12271670	12280446	AT3G30705 transmembrane protein
54	K3_12310635	CTTGCGTCTATTAAGTCACTCACTGAGGCAATGACCAGAGGCTTTGAGAA[M]ATGACACAGAAGCTTGCTGACATGTATGTAAGAGTGTAAGCTCTTGAATT	C/A	12310635	12319408	AT3G30715 pseudogene of unknown protein -transposable element gene
55	K3_12349400	TCCGATTCGTCAGAGTGATATTGATAAGATGCGAGTACCATTGATTTTCT[W]TTGTGTATATTGAATGATTCTTATATTTCAGCGACCAGTTGGTGTTTGGT	T/A	12349400	12358173	AT3G30720 QUA-QUINE STARCH
56	K3_12449797	GCATTTCCTACAGATTTCTTGAATCCTTCCATGAGCTGCTTCGAGCTCCC[K]TTCTTCTTCCGCGGTTAACGGTTCCGGTTCTGAGTTTGTGTGGTAGAGAG	T/G	12449797	12458570	AT3G30775 ARABIDOPSIS THALIANA PROLINE OXIDASE
57	K3_12502464	ATACAAAGCCCACTAGGCCCATATCATGATCTATCATATATATACCTTGA[S]CTGATCAACAAAACGCTGCTGCTGTTCCGCAGGATCATTCAACTCGGTGT	G/C	12502464	12511239	AT3G30812 pseudogene of lysyl-tRNA synthetase
58	K3_12595702	CTAGCATCCAAGCCGGATGTAGGCTCATCCATGAAAAGAATAGAAGGATT[R]GCTACAAGCTCTACTGCGATTGTCATTCTTTTTCTTTGCTCGGTCGAAAG	G/A	12595702	12604477	AT3G30842 ATP-binding cassette G38 ABCG38
59	K3_12653133	CCACCCAAGACGAAGGAGATACCAGCTGCATAAATGCGTCCACCGGTTTC[K]TGTTTGTGCATCACCAATCTGCTTCCGTACCAAGCAAGAAAAGCCCAAAT	T/G	12653133	12661906	AT3G30875 pseudogene of ABC transpoter family protein
60	K3_12773212	GTAATATCATCTTGTTTATGCAAAGCATGATCAATAGACTACCTTGTTTC[R]TCAAGTTTTCACACTTCATAACTACATTGTTGTGAAAACTATCAACACCT	G/A	12773212	12782761	AT3G31402 General transcription factor 2-related zinc finger protein
61	K3_12817909	TTTGCTTTTCAGGTTTGGTTTGGTCATCTTACATGAAGATCATCTTTGTT[Y]TTTGATTAGCAATAGGTCTTTTTGATCTTTGTATATCATTGCTTGTGTTG	T/C	12817909	12827460	near AT3G31470
62	K3_13394547	CAGCTTTTGCGACWCATTTACTCGATAAAACGATTAAAACATGATTTCAC[Y]GTGAGCATAAATAAACCATGCTCTGATACCACGCTTGTAACACCCCYGAA	C/T	13394547	13403988	near AT3G32465
63	K3_13425608	CTCTACCCATCTCCGATGGAGACGATGATTTTGACAGATTCTTTCCTCTT[Y]GTCGGTCGAGTCGTTGTTCCTCTCGCGTTGACAAAGCTGCCATTCGTGAC	C/T	13425608	13435786	unknown protein AT3G32896
64	K3_13493639	GGCACCAAACATTGAGATCTTCGCAGCGGAAGTAGAAGTCATCTCTTCGA[S]TAAACGTAGCGGCGGAGTTTTCCGTTCGACCTAAGAATTACGTCGTCGAT	C/G	13493639	13503819	AT3G32940 RNA-binding KH domain-containing protein
65	K3_13572357	GCGTGTGGTAGATAAGGAATACTGTTTTGAATTACCTAGTGGCGATTATT[R]CAACGAGAACGCCGATGATCTGAGAGGCCGTTTGTGGGTAGACAAGAAGA	G/A	13572357	13582543	AT3G33025 pseudogene of F-box protein
66	K3_14086024	CGATGTTGTGATTCAGGAGATGCAGATAAAGACAGATTTCAGTGAGCTAC[Y]GAGGTTGGAAAGAGAGGCAGCTAGTAATGGCAATTCATCATCGTCTTCGC	C/T	14086024	16205121	AT3G33530 Transducin family protein / WD-40 repeat family protein
67	K3_14228692	CCCAGAAATTATTGAAGCATACAATAGCCAGATTCTCCAGGATAAATAAT[R]AACAGATGTGTCTTGGAATGTGTAGAATCGAAAGAAAAGAAGCATATGCA	A/G	14228692	16482813	AT3G42050 vacuolar ATP synthase subunit H family protein
68	K3_14325353	TTCTTCTGGCCGGCTAGCTCTAAACCGGCCACTTGGTCCGCCCATCACGT[W]ACTAAGCTCGTCAATGAACTGTCCCTCGATTCCGTAGATATCATTTACCG	A/T	14325353	16579473	AT3G42180 Exostosin family protein
69	K3_14723694	CACATCTTTGCTGCAAAGACCGTCACTCTTTGCTCACTATCACAATCCCC[S]TGATAAACTTTTCCGATGCTTGAAATGAAACATTGAGGTTAGAGAGTCTT	C/G	14723694	16977775	AT3G42630 Pentatricopeptide repeat (PPR) superfamily protein
70	K3_14759174	TCAGCTGGATTGAACAAAACAACCTTAGACATGACAACACCGTCTTCAAC[Y]GTAATGTTCATTGCACTCAAAGAGCTACTAGAGCCTTCGCAATCTTCATC	C/T	14759174	17013257	AT3G42670 CHR38 chromatin remodeling 38
71	K3_14838995	CTCTTCTCATCTTCACAGTCTCGGTCATTAGTGACTTCTACACAACTAAC[S]TTACTCTCCCCTTTTAAAGCTACCTTGTCCGCAAGGTAGTAAGCAACAAT	G/C	14838995	17093080	AT3G42723 ATP binding / aminoacyl-tRNA ligase/ nucleotide binding protein
72	K3_14878821	AATATAGTAGGAACATCATTGATCATGTTGAACAAACGCTTCCTGAAAAA[M]TTACACAAGTTAGCATGTACATATATACCTGTGAAGAGTAGGAGACCAAA	A/C	14878821	17132904	AT3G42790 alfin-like 3
73	K3_14930571	GAAGAAGAATTAGGGTTTGGTGATAAAGTACCCCAAGCCCAGAGAGCGAC[R]GCACTCCACTTCTTTAATTCAAATCGTTTCGAGTTCTTGGACGAAGATGA	A/G	14930571	17184654	AT3G42830 RING/U-box superfamily protein
74	K3_14956648	GCATGGAAAACGTTAGAGAGAAAGAAGCTTTTGGAATCTGTAGATTAAAA[M]CAAACAAATGAGGAAAATGGTACGTTGCGTAAATAGGAATGACACATTCT	A/C	14956648	17210731	AT3G42880 pollen receptor like kinase 3 PRK3 AT3G42883?
75	K3_15016201	GCTTTTCATGTAGTAAGACTATTCAGAATGTTTAAGCTCTAGTTGTAAAG[K]TTTTATGTCTCTCTTAGCTGCTTGAATTGACTAAGTTTTGGTATTAGATG	T/G	15016201	17270289	AT3G42950 Pectin lyase-like superfamily protein
76	K3_15092087	GACTCTAGGAGGTTTCGTCTCCATAAGGAGAGCAGCCTTTGTCGCTTGTG[K]TTTTGGTGGCTCAAGAAAAGATTCATCTATTAAGCCATTGTCTCTACCAC	G/T	15092087	17346174	AT3G43110 transmembrane protein
77	K3_15179308	TTGAGATATTACTGCACCAGAGACAACAACACTAAGAAGGGTCTAATAAA[R]TGTGGTAAGAAGAGAGAGTGTATACCAGTGGGCGGTACTTCAGTGCGTAG	G/A	15179308	17453153	AT3G43190 ARABIDOPSIS THALIANA SUCROSE SYNTHASE 4
78	K3_15192902	AGGCTGTGTGCAGTCTTTCATGGCAACTCTGGTACGTCATTTATTATCAT[W]GGGTTGAAGCTTCACTTGGTATTGACGACATTTTAATTGGTGCAGAATCT	T/A	15192902	17466747	AT3G43210 TES ARABIDOPSIS NPK1-ACTIVATING KINESIN 2
79	K3_15236396	GCAGCACGCAATAATATTAATATGTCCAAAGTTGCATGTTAAGAAAAAAA[W]TTCTGTATAATTTCATGCAGTAAACATGACAAGTACTGCAACAACCCTGA	T/A	15236396	17510240	ATMIN7 gene AT3G43300
80	K3_15285155	ACAAGAAATGGAGTATTGATAACATATTAAGCCAATGTTATTTTTAGACT[M]TTATGGAGCTCTTATTCTAATTCGAGAAGAAGGGAAGACCAAAATATGAA	A/C	15285155	17558999	AT3G43340 Pseudouridine synthase family protein
81	K3_15343275	CATTATCTGGAAGTTTACTAATCTGATCGACCGTATCAATAAGGATCTGT[Y]TGCCTCTTGCTTTCAATGATAGATATGCATTCATGGATTGGATAGATGAT	T/C	15343275	17617120	AT3G43415 F-box/LRR protein
82	K3_15392468	ATTTGACAAGCTTCAGTTTGAACCTGATCATGTTGAAGAGTGGAAACGTC[Y]ACTTGTTTTTGGAGTACTTGTGGATGAAGACAAAGAGTTGGTTCTTGTCT	C/T	15392468	17666315	AT3G43470 zinc ion binding / nucleic acid binding protein
83	K3_15432013	TACTACTTACGCTACAAAGTCTTATTCAAATAGTCTGTCAAACAATGTAG[W]TTATTAGTTGAGACTTTTATAATTCTTGAGAATCAAAAGTAGCTAATTAT	A/T	15432013	17705861	AT3G43540 initiation factor 4F subunit (DUF1350)
84	K3_15509756	GATTTCTAGGGTTTAGAAATTAGATTTTGGGTTTGGATCTCTTAATCATG[Y]CGAGGCAGAATAAAGATGAAAAATTTGTTTTTGATGACGGAGAAGACGAA	C/T	15509756	17783602	AT3G43590 zinc knuckle (CCHC-type) family protein
85	K3_15565625	TCCGTTTACTCTCAGTACGACATAGAGGTGGCTCAGATGAAGAGAGAGAG[M]GGAGGGGAGACAAAGAAAGAGAAGCTTCCAAGTCCAACGCAAGCGGCTAT	C/A	15565625	17839472	AT3G43660 The gene encodes a putative nodulin-like21 protein. Vacuolar iron transporter (VIT) family protein
86	K3_15615636	ATTATAAGATTGAGAAAAAGAGAATAAGGTGCACTGCTTGGTGCATCGCT[Y]CCTCTACTAGCCGAAGGACCCGACCCAAATCCTCCTGGTGATTCTGCACC	C/T	15615636	17889484	LTPG2 AT3G43720 glycosylphosphatidylinositol-anchored lipidprotein transfer 2
87	K3_15644364	ATGTCACTTGTAATCAACACCATCAAGTCACTCGTCTGTAAGATCCTCTC[K]CTGTCACATTGTTTTGATGATTCTTGAATTCGTTTCTTGTACAAGTTGTT	T/G	15644364	17918212	AT3G43740 Leucine-rich repeat (LRR) family protein
88	K3_15661878	ATAAGAAATGTTGTAATGCTTAAGGAAGTAGTTGGTGTGAAAAAATTTAT[Y]TTTCATTTGATATTATAATTGAAATAAAATGGGTTTGTTGTTCTTGATAT	T/C	15661878	17935726	AT3G43800 glutathione S-transferase tau 27
89	K3_15707874	GATCCAAACGCGGACCACCAGTGCTGGGCGAGACCTGAGAACATGAAGAC[R]CCAAGGACGGTGTTGGAGATAAGCGATAAAGTTCCAGGAACCGAGATCGC	A/G	15707874	17981724	AT3G43860 GH9A4 glycosyl hydrolase 9A4
90	K3_15763216	TCCGATATACGACTGCCACGTAGTGAGGGCGTGAAATCCACGCGCAGCTT[S]GAACACCTCTTTGTATCAATCACCTCTGCTCTTCTAACACCTTCCATAAG	C/G	15763216	18037350	AT3G43930 BRCT domain-containing DNA repair protein
91	K3_15784739	CTTTTACCTTGATGATCGCAATGTATTCCTTTTGTTTATTGTCTTCTGGA[Y]ACAATAGCACAAAGTCTTTCTACAAAACAGAAAAGAAAAATCTAATGTAA	T/C	15784739	18058873	AT3G43990 Bromo-adjacent homology (BAH) domain-containing protein
92	K3_15819919	TTTCTTTACCAGGAAAAAGAGGTTCGCAAAGAGGAAAAGCTACATTTCAC[W]TGTAGATGCTCATTTCTGGAGATTTACAACGAGCAAATCCTTGATTTATT	A/T	15819919	18094054	AT3G44050 P-loop containing nucleoside triphosphate hydrolases superfamily protein
93	K3_15869794	ACACAAAAACATAAAACAAAAGGTTAGTCTCCAGAAGAAAAGTAAACATA[M]TAGTAATCAAAGCTGGAGTAAATGTATGAGAGTAGATACCGCTTCATCTG	C/A	15869794	18143930	AT3G44110 J3 DNAJ homologue 3
94	K3_15928446	GTTTCTCAGCCTAATTATCTCACTTCTAATCTTCAGGTCACTCTTTCTTC[W]CGAAATCCTAATGACAAGATCGGAATCTTCTATGACCGCCTTGACATYTA	A/T	15928446	18202582	AT3G44220 Late embryogenesis abundant (LEA) hydroxyproline-rich glycoprotein family
