# Supplementary material for: Structural variation and DNA methylation shape the centromere-proximal meiotic crossover landscape in Arabidopsis
Source: Genome Biol. 2024 Jan 22;25:30. doi: 10.1186/s13059-024-03163-4 (PMC10804481; doi:10.1186/s13059-024-03163-4)
Supplement: Supplementary file 13 — Additional file 13: Table S7. CTL3.9 crossover frequency maps in wild type, met1/+ and cmt3. For each genetic interval with the CTL3.9 map, the number of crossovers observed are shown for wild type, cmt3 and met1/+, in addition to cM/Mb values. [file 13059_2024_3163_MOESM13_ESM.csv]

Marker	Col-CEN coordinates	Interval length (bp)	Total crossover in wild type	cM/Mb in wild type	Total crossover in cmt3	cM/Mb in cmt3	Total crossover in met1	cM/Mb in met1		wt	cmt3	met1
CG17	9749429	50206	22	8.943074213	17	7.080219621	38	7.212143212		662	657.98	740	distal2
1	9799635	52055	21	8.233350794	23	9.23886912	37	6.772915235		42	91.02	33	lrz1
2	9851690	51510	9	3.565912934	6	2.435640182	24	4.439724882		0	1	0	nrz
3	9903200	55490	20	7.355886956	8	3.014593038	37.57	6.451531726		62	98	34	lrz2
4	9958690	51549	15	5.938691835	20.65	8.376319624	28.43	5.255245173		147	185	155	distal2
5	10010239	53868	18	6.819639684	11.96	4.642519727	44	7.783200031		913	1033	962	total
6	10064107	35141	7	4.065403902	7.39	4.397276269	23	6.236631546
7	10099248	50554	8	3.229640916	9	3.72254893	20	3.769735146
8	10149802	47797	11.55	4.93175077	13	5.687169121	32	6.379486263			wt	cmt3	met1	wt	cmt3	met1
9	10197599	34664	9.45	5.563817909	11	6.635405047	24	6.597341008		distal	809	842.98	895	0.886	0.816	0.93
10	10232263	54461	7	2.623204835	7	2.687607585	12	2.099577943		lrz	104	189.02	67	0.114	0.183	0.07
11	10286724	45098	7	3.16782027	8.18	3.792708378	17	3.591931172		nrz	0	1	0	0	0.001	0
12	10331822	47118	32	13.86062795	37.64	16.7038352	38.86	7.858729048
13	10378940	37312	7	3.828858237	8.18	4.584143504	6.64	1.695726932
14	10416252	50871	19	7.622599494	10	4.110391177	6.5	1.217529377
15	10467123	48298	12	5.070746207	7	3.030556063	0	0
16	10515421	31240	4	2.613176487	6	4.015999544	4	1.220071643
17	10546661	56958	13	4.658095591	11.44	4.199762417	4	0.669177958
18	10603619	63079	10	3.235452109	14.56	4.826474376	17	2.56803234
19	10666698	48821	18	7.524637973	22.08	9.456835353	19	3.708372033
20	10715519	52361	38	14.81137713	39.92	15.94175132	50	9.099100026
21	10767880	54586	7	2.617197789	15	5.745970842	12	2.094769984
22	10822466	41555	12	5.89356035	7	3.522314925	0	0
23	10864021	39131	13	6.780194953	14	7.481014884	17	4.139656845
24	10903152	46066	15	6.645543902	13.45	6.105134142	12	2.482201935
25	10949218	41733	24	11.73684616	16.55	8.29223922	24	5.479841581
26	10990951	25742	12	9.513903361	9	7.310610622	7	2.591147413
27	11016693	29594	12	8.275559246	4	2.826244639	7	2.253879729
28	11046287	36364	12	6.73487241	11	6.325202963	6	1.5722296
29	11082651	28510	9	6.442657848	18.39	13.48770137	10	3.342251676
30	11111161	27659	18	13.28176545	28.61	21.62891895	33	11.36877922
31	11138820	26194	25	19.47860995	12	9.579279663	18	6.547975549
32	11165014	32493	11	6.90911864	7	4.504656286	6	1.759534582
33	11197507	44737	13	5.930567733	12	5.608772414	9.32	1.985113861
34	11242244	57721	38	13.43598548	31.72	11.49086604	19.68	3.248834697
35	11299965	57607	12	4.251339253	12.28	4.45734795	1	0.165409751
36	11357572	33121	1	0.616192396	1	0.631320641	0	0
37	11390693	64356	28	8.87950516	19	6.173308599	7	1.03644286
38	11455049	83652	16	3.903583103	26	6.499058539	20	2.278190486
39	11538701	60205	2	0.677980512	2	0.694625727	1	0.158271896
40	11598906	59515	7	2.400442889	12	4.216074124	4	0.640427424
41	11658421	70314	5	1.45126919	7	2.081659367	6	0.813103467
42	11728735	26152	23	17.94910111	19	15.19155125	17	6.194130926
43	11754887	36798	15	8.319300653	20	11.3647323	9.47	2.45223525
44	11791685	56802	24	8.623178773	40.98	15.0855711	10.53	1.766449031
45	11848487	48504	0	0	1.02	0.439719825	0	0
46	11896991	33182	7	4.305417351	9	5.671440499	4	1.148666087
47	11930173	35962	1	0.567513163	1	0.581446275	1	0.264967453
48	11966135	61217	1	0.333386287	2	0.683142622	1	0.155655447
49	12027352	86241	0	0	0	0	1	0.110489901
50	12113593	34419	1	0.592954716	1	0.607512448	0	0
51	12148012	94609	1	0.215718466	0	0	1	0.100717263
52	12242621	37825	0	0	0	0	0	0
53	12280446	38962	0	0	2	1.073352033	0	0
54	12319408	38765	0	0	0	0	0	0
55	12358173	100397	12	2.439384646	32.14	6.693889923	18	1.708394389
56	12458570	52669	6	2.324962505	17.64	7.003206587	2	0.361835597
57	12511239	93238	2	0.437780913	6.22	1.394925024	1	0.10219824
58	12604477	57429	2	0.710752698	4	1.456405019	0	0
59	12661906	120855	5	0.844355151	13	2.249221153	3	0.236533686
60	12782761	44699	1	0.456585346	0	0	0	0
61	12827460	576528	0	0	0	0	0	0
62	13403988	31798	0	0	0	0	0	0
63	13435786	68033	3	0.899956272	2	0.614700835	1	0.140060846
64	13503819	78724	0	0	1	0.265611135	0	0
65	13582543	2622578	0	0	0	0	0	0
66	16205121	277692	0	0	0	0	0	0
67	16482813	96660	1	0.2111412	13	2.812224524	10	0.985801731
68	16579473	398302	0	0	4	0.209991122	0	0
69	16977775	35482	3	1.725571419	8	4.71449658	2	0.537103857
70	17013257	79823	3	0.76703112	15	3.92931316	3	0.358120825
71	17093080	39824	1	0.512477611	4	2.100238144	0	0
72	17132904	51750	3	1.183125122	0	0	1	0.184130619
73	17184654	26077	24	18.78336468	24	19.24451827	10	3.654085795
74	17210731	59558	1	0.342672829	0	0	0	0
75	17270289	75885	1	0.268945224	2	0.551096289	1	0.12556842
76	17346174	106979	3	0.572324709	3	0.586375951	0	0
77	17453153	13594	4	6.00526949	7	10.7672353	4	2.803813308
78	17466747	43493	9	4.223212362	10	4.807663522	3	0.657261596
79	17510240	48759	4	1.674268001	3	1.28652993	0	0
80	17558999	58121	5	1.755725844	5	1.79883097	0	0
81	17617120	49195	8	3.318858967	14	5.950596472	5	0.968468292
82	17666315	39546	4	2.064320878	14	7.402508305	5	1.20476907
83	17705861	77741	2	0.525048774	9	2.420727012	2.33	0.285589453
84	17783602	55870	7	2.557049553	3	1.122783477	4.67	0.796479452
85	17839472	50012	5	2.04040114	8	3.344792603	3	0.571588391
86	17889484	28728	2	1.420837396	1	0.727860309	2	0.663377856
87	17918212	17514	10	11.65291102	16	19.10240581	3	1.632195877
88	17935726	45998	27	11.97966272	27	12.27377747	16	3.314495249
89	17981724	55626	4	1.46758051	12	4.51083399	6	1.027802775
90	18037350	21523	2	1.896474317	2	1.943034982	0	0
91	18058873	35181	5	2.900558307	5	2.97177041	1	0.270849593
92	18094054	49876	0	0	7.15	2.997559795	4	0.764195968
93	18143930	58652	31	10.78694945	40.45	14.42079256	31	5.036342246
94	18202582	53132	40	15.36468295	26.4	10.38965658	72	12.91257032
CR55	18255714
