# Supplementary material for: Structural variation and DNA methylation shape the centromere-proximal meiotic crossover landscape in Arabidopsis
Source: Genome Biol. 2024 Jan 22;25:30. doi: 10.1186/s13059-024-03163-4 (PMC10804481; doi:10.1186/s13059-024-03163-4)
Supplement: Supplementary file 15 — Additional file 15: Table S8. Crossover hot spots and cold spots observed in the wild type, cmt3 and met1/+ CTL3.9 recombination maps. The table lists for the wild type, cmt3 and met1/+ CTL3.9recombination maps, intervals that were significantly hot (hot spot, HS), or cold (cold spot, CS), based on observed and expected crossovers, assuming an even distribution. Observed and expected crossover counts for each interval were used to perform chi-square tests, followed by Bonferroni correction for multiple-testing, with the adjusted P value provided. Also provided are interval start coordinates and widths against the Col-CEN assembly, and the measured crossover rate (centiMorgans per Megabase, cM/Mb). [file 13059_2024_3163_MOESM15_ESM.csv]

Genotype	HS or CS	CTL3.9 marker	Col-CEN start coordinate	Mid coordinate	Width (bp)	Observed crossovers	Expected crossovers	Adjusted P value	cM/Mb
Wild type	HS	12	10331822	10355381	47118	32	5	0.00150913	13.9
Wild type	HS	20	10715519	10741699.5	52361	38	6	0.00021472	14.8
Wild type	HS	25	10949218	10970084.5	41733	24	4	0.02844487	11.7
Wild type	HS	31	11138820	11151917	26194	25	3	0.00609608	19.5
Wild type	HS	34	11242244	11271104.5	57721	38	6	0.00021472	13.4
Wild type	HS	42	11728735	11741811	26152	23	3	0.01677272	17.9
Wild type	CS	61	12827460	13115724	576528	0	62	0	0
Wild type	CS	65	13582543	14893832	2622578	0	281	0	0
Wild type	CS	66	16205121	16343967	277692	0	30	0.00000899	0
Wild type	CS	68	16579473	16778624	398302	0	43	0.00000001	0
Wild type	HS	73	17184654	17197692.5	26077	24	3	0.01011983	18.8
Wild type	HS	88	17935726	17958725	45998	27	5	0.01729899	12
Wild type	HS	93	18143930	18173256	58652	31	6	0.0064463	10.8
Wild type	HS	94	18202582	18229148	53132	40	6	0.0000797	15.4
cmt3	HS	12	10331822	10355381	47118	37.64	6	0.00026493	16.7
cmt3	HS	20	10715519	10741699.5	52361	39.92	6	0.00008614	15.9
cmt3	HS	30	11111161	11124990.5	27659	28.61	3	0.00098731	21.6
cmt3	HS	34	11242244	11271104.5	57721	31.72	7	0.0114239	11.5
cmt3	HS	44	11791685	11820086	56802	40.98	7	0.00013954	15.1
cmt3	CS	61	12827460	13115724	576528	0	70	0	0
cmt3	CS	65	13582543	14893832	2622578	0	318	0	0
cmt3	CS	66	16205121	16343967	277692	0	34	0.00000111	0
cmt3	CS	68	16579473	16778624	398302	4	48	0.00000015	0.2
cmt3	HS	73	17184654	17197692.5	26077	24	3	0.01026115	19.2
cmt3	HS	88	17935726	17958725	45998	27	6	0.04306746	12.3
cmt3	HS	93	18143930	18173256	58652	40.45	7	0.00018052	14.4
met1/+	HS	CG17	9749429	9774532	50206	38	6	0.00021789	7.2
met1/+	HS	1	9799635	9825662.5	52055	37	6	0.00035624	6.8
met1/+	HS	3	9903200	9930945	55490	37.57	6	0.00026924	6.5
met1/+	HS	4	9958690	9984464.5	51549	28.43	6	0.02192825	5.3
met1/+	HS	5	10010239	10037173	53868	44	6	0.000011	7.8
met1/+	HS	6	10064107	10081677.5	35141	23	4	0.04660184	6.2
met1/+	HS	8	10149802	10173700.5	47797	32	5	0.00152474	6.4
met1/+	HS	9	10197599	10214931	34664	24	4	0.02860289	6.6
met1/+	HS	12	10331822	10355381	47118	38.86	5	0.00004979	7.9
met1/+	HS	20	10715519	10741699.5	52361	50	6	0.00000053	9.1
met1/+	HS	30	11111161	11124990.5	27659	33	3	0.00010226	11.4
met1/+	CS	61	12827460	13115724	576528	0	65	0	0
met1/+	CS	65	13582543	14893832	2622578	0	297	0	0
met1/+	CS	66	16205121	16343967	277692	0	31	0.00000535	0
met1/+	CS	68	16579473	16778624	398302	0	45	0	0
met1/+	HS	93	18143930	18173256	58652	31	7	0.01576666	5
met1/+	HS	94	18202582	18229148	53132	72	6	0	12.9
