# Supplementary material for: Structural variation and DNA methylation shape the centromere-proximal meiotic crossover landscape in Arabidopsis
Source: Genome Biol. 2024 Jan 22;25:30. doi: 10.1186/s13059-024-03163-4 (PMC10804481; doi:10.1186/s13059-024-03163-4)
Supplement: Supplementary file 17 — Additional file 17: Table S9. Crossover frequency map in the HS6 hotspot. 23 plants had a crossover event within the HS6 hotspot. Recombinant plants were genotyped using four Col/Ler dCAPS markers (H6-1, H6-2, H6-3 and H6-4) to fine-map crossover locations. [file 13059_2024_3163_MOESM17_ESM.csv]

Marker	Col-CEN coordinates	Interval length (bp)	Total HS6 crossover	cM/Mb
42	11728735	1841	0	0
H6-3	11730576	7972	8	20.48059043
H6-1	11738548	8025	3	7.629498453
H6-2	11746573	7414	9	24.77477411
H6-4	11753987	900	3	68.02969454
43	11754887
