# Supplementary material for: Structural variation and DNA methylation shape the centromere-proximal meiotic crossover landscape in Arabidopsis
Source: Genome Biol. 2024 Jan 22;25:30. doi: 10.1186/s13059-024-03163-4 (PMC10804481; doi:10.1186/s13059-024-03163-4)
Supplement: Supplementary file 19 — Additional file 19: Table S10. CTL3.9 fluorescent data and crossover frequency measurements in wild type and smc4, atxr5 atxr6, mom1, ligase IV mutant backgrounds. Crossover frequency measurements derived from fluorescent CTL3.9/++ seed in wild type, smc4, atxr5 atxr6, mom1 and ligaseIV mutants. The “ctrl_1” samples are wild type controls for smc4, “ctrl_2” samples were wild type controls for atxr5 atxr6, “ctrl_3” samples were wild types for mom1, and “ctrl_4” samples were wild type controls for ligase IV. [file 13059_2024_3163_MOESM19_ESM.csv]

FTL	Genotype	Green	Red	Both	None	Total	G+R/Total	RF(%)
CTL3.9	Wild type Col_ctrl_1	150	158	1432	425	2165	0.142263279	15.41433685
CTL3.9	Wild type Col_ctrl_1	200	169	1517	426	2312	0.159602076	17.48964624
CTL3.9	Wild type Col_ctrl_1	182	158	1501	391	2232	0.152329749	16.61292056
CTL3.9	Wild type Col_ctrl_1	176	162	1493	389	2220	0.152252252	16.60362745
CTL3.9	Wild type Col_ctrl_1	177	157	1460	406	2200	0.151818182	16.5515946
CTL3.9	Wild type Col_ctrl_1	187	163	1438	411	2199	0.159163256	17.43647973
CTL3.9	Wild type Col_ctrl_1	170	150	1484	391	2195	0.145785877	15.83182038
CTL3.9	Wild type Col_ctrl_1	184	140	1481	370	2175	0.148965517	16.21044424
CTL3.9	Wild type Col_ctrl_1	216	163	1452	369	2200	0.172272727	19.03985268
CTL3.9	Wild type Col_ctrl_2	169	183	1486	374	2212	0.159132007	17.432695
CTL3.9	Wild type Col_ctrl_2	172	155	1397	368	2092	0.156309751	17.09158685
CTL3.9	Wild type Col_ctrl_2	177	160	1502	427	2266	0.148720212	16.18117298
CTL3.9	Wild type Col_ctrl_2	176	150	1248	368	1942	0.167868177	18.49762913
CTL3.9	Wild type Col_ctrl_2	178	157	1319	329	1983	0.168935956	18.62874655
CTL3.9	Wild type Col_ctrl_2	156	161	1291	389	1997	0.158738107	17.38500223
CTL3.9	Wild type Col_ctrl_3	144	99	1219	339	1801	0.134925042	14.55118979
CTL3.9	Wild type Col_ctrl_3	135	106	1187	353	1781	0.135317238	14.59710046
CTL3.9	Wild type Col_ctrl_3	138	146	1278	322	1884	0.1507431	16.42286195
CTL3.9	Wild type Col_ctrl_3	118	144	1312	354	1928	0.135892116	14.66444073
CTL3.9	Wild type Col_ctrl_3	133	138	1242	351	1864	0.145386266	15.7843561
CTL3.9	Wild type Col_ctrl_3	130	148	1284	337	1899	0.146392838	15.90396422
CTL3.9	Wild type Col_ctrl_3	147	144	1134	337	1762	0.165153235	18.16519505
CTL3.9	Wild type Col_ctrl_3	135	138	1310	349	1932	0.141304348	15.30104461
CTL3.9	Wild type Col_ctrl_3	143	126	1247	333	1849	0.145484045	15.79596749
CTL3.9	Wild type Col_ctrl_4	202	170	1475	424	2271	0.163804491	18.00054774
CTL3.9	Wild type Col_ctrl_4	169	163	1578	434	2344	0.141638225	15.3404731
CTL3.9	Wild type Col_ctrl_4	186	166	1504	415	2271	0.154997798	16.93349632
CTL3.9	Wild type Col_ctrl_4	197	178	1467	414	2256	0.166223404	18.29607161
CTL3.9	Wild type Col_ctrl_4	186	156	1316	375	2033	0.168224299	18.54133552
CTL3.9	Wild type Col_ctrl_4	172	141	1446	407	2166	0.144506002	15.67989585
CTL3.9	smc4	189	160	1652	418	2419	0.144274494	15.65244444
CTL3.9	smc4	247	143	1579	419	2388	0.163316583	17.94106787
CTL3.9	smc4	192	173	1584	442	2391	0.152655793	16.65202973
CTL3.9	smc4	180	162	1680	423	2445	0.139877301	15.13272723
CTL3.9	smc4	174	171	1659	414	2418	0.142679901	15.46360556
CTL3.9	smc4	183	192	1593	411	2379	0.157629256	17.25089197
CTL3.9	smc4	200	174	1532	464	2370	0.157805907	17.27224253
CTL3.9	smc4	196	202	1483	444	2325	0.171182796	18.90533873
CTL3.9	smc4	176	149	1469	402	2196	0.147996357	16.09485797
CTL3.9	smc4	190	161	1488	381	2220	0.158108108	17.30878016
CTL3.9	atxr5 atxr6	165	167	1458	363	2153	0.154203437	16.83792175
CTL3.9	atxr5 atxr6	177	131	1406	367	2081	0.148005766	16.09597941
CTL3.9	atxr5 atxr6	156	156	1353	350	2015	0.15483871	16.91434657
CTL3.9	atxr5 atxr6	205	127	1500	405	2237	0.148413053	16.14453544
CTL3.9	atxr5 atxr6	189	168	1382	345	2084	0.171305182	18.92043196
CTL3.9	atxr5 atxr6	166	162	1259	341	1928	0.170124481	18.77493999
CTL3.9	atxr5 atxr6	180	143	1454	375	2152	0.150092937	16.34510616
CTL3.9	atxr5 atxr6	199	198	1366	376	2139	0.185600748	20.70318392
CTL3.9	atxr5 atxr6	193	187	1509	386	2275	0.167032967	18.39521669
CTL3.9	atxr5 atxr6	191	169	1380	298	2038	0.176643768	19.58156535
CTL3.9	mom1	126	141	1066	301	1634	0.163402693	17.95156221
CTL3.9	mom1	160	167	1301	316	1944	0.168209877	18.53956501
CTL3.9	mom1	168	143	1325	347	1983	0.156833081	17.15473232
CTL3.9	mom1	155	141	1255	309	1860	0.159139785	17.43363699
CTL3.9	mom1	146	133	1289	346	1914	0.145768025	15.82969943
CTL3.9	ligase IV	191	169	1458	391	2209	0.16296967	17.89880263
CTL3.9	ligase IV	189	172	1592	418	2371	0.152256432	16.60412863
CTL3.9	ligase IV	158	150	1440	422	2170	0.141935484	15.37559263
CTL3.9	ligase IV	191	175	1550	420	2336	0.156678082	17.13602498
CTL3.9	ligase IV	169	157	1518	416	2260	0.144247788	15.64927832
CTL3.9	ligase IV	199	184	1420	382	2185	0.175286041	19.41290937
CTL3.9	ligase IV	146	169	1510	421	2246	0.140249332	15.17657542
CTL3.9	ligase IV	198	186	1491	397	2272	0.169014085	18.63834865
CTL3.9	ligase IV	178	208	1525	422	2333	0.165452207	18.20173687
CTL3.9	ligase IV	161	151	1490	384	2186	0.142726441	15.46911109
CTL3.9	ligase IV	220	177	1551	426	2374	0.167228307	18.41915748
CTL3.9	ligase IV	163	125	1510	398	2196	0.131147541	14.11024985
CTL3.9	ligase IV	185	162	1477	402	2226	0.155884996	17.04037072
CTL3.9	ligase IV	236	183	1626	422	2467	0.169841913	18.74015915
CTL3.9	ligase IV	160	143	1444	389	2136	0.141853933	15.36595633
CTL3.9	ligase IV	165	175	1480	371	2191	0.155180283	16.95546773
CTL3.9	ligase IV	183	173	1608	408	2372	0.150084317	16.34407577
