# Supplementary material for: Structural variation and DNA methylation shape the centromere-proximal meiotic crossover landscape in Arabidopsis
Source: Genome Biol. 2024 Jan 22;25:30. doi: 10.1186/s13059-024-03163-4 (PMC10804481; doi:10.1186/s13059-024-03163-4)
Supplement: Supplementary file 20 — Additional file 20: Table S11. CTL3.9 SSLP genetic mapping in wild type, recq4a recq4b and HEI10 overexpression lines. Crossover numbers, and cM/Mb values, identified within each interval using Col/Ler SSLP genotyping are shown in wild type, recq4a recq4b and HEI10 overexpression. [file 13059_2024_3163_MOESM20_ESM.csv]

Marker	Col-CEN coordinates	Interval length (bp)	Total wt crossover	cM/Mb in wt	Total HEI10 crossover	cM/Mb in HEI10	Total recq4a recq4b crossovers	cM/Mb in recq4a recq4b
CG17	9749429	456843	8	4.069601812	15	7.704173249	35	15.34031929
SSLP3-1	10206272	497609	16	7.472409464	12	5.658414731	16	6.438209219
SSLP3-2	10703881	454443	19	9.716348614	20	10.32648061	18	7.930971998
SSLP3-3	11158324	428467	7	3.796728716	17	9.309648823	8	3.738573625
SSLP3-4	11586791	563697	12	4.947256506	3	1.248755136	3	1.065635944
SSLP3-5	12150488	492528	3	1.415530513	0	0	1	0.406539178
SSLP3-8	12643016	819223	0	0	0	0	0	0
SSLP3-10	13462239	3661930	4	0.253850988	4	0.256301831	1	0.054679343
SSLP3-12	17124169	77770	1	2.988249165	0	0	2	5.149335944
SSLP3-7	17201939	611136	4	1.521076406	3	1.151821401	1	0.327638902
SSLP3-6	17813075	442639	18	9.450433595	16	8.481488213	8	3.618875484
CR55	18255714
