# Supplementary material for: Structural variation and DNA methylation shape the centromere-proximal meiotic crossover landscape in Arabidopsis
Source: Genome Biol. 2024 Jan 22;25:30. doi: 10.1186/s13059-024-03163-4 (PMC10804481; doi:10.1186/s13059-024-03163-4)
Supplement: Supplementary file 21 — Additional file 21: Table S12. Primer sequences used for CTL3.9 SSLP and HS6 dCAPs markers. The oligonucleotide sequences are provided that were used to; (i) validate T-DNA insertions, or the point mutations in various lines, (ii) to identify SSLPs to map CEN3 proximal recombination events in wild type, recq4a recq4b and HEI10 overexpression lines, (iii) to fine-map crossovers within HOTSPOT6 in wild type as derived Cleaved Amplified Polymorphic Sequences (dCAPs) markers, and (iv) primers used to validate T-DNAs in CTL3.9 line. [file 13059_2024_3163_MOESM21_ESM.csv]

			T-DNA insertion line genotyping		Annealing temperature- Tm °C	Comments
	Strain	allele	wild type band	mutant band
recq4a‐4	Col-0	GABI_203C07	FP: ATCAGAGCCACTCATTGTTG	FP: ATCAGAGCCACTCATTGTTG	58	Hartung et al. 2006
			RP: GTCCTGATCGTGTTGGACAG	LB gabi08409: ATATTGACCATCATACTCATTGC
recq4b‐2	Col-0	SALK_011330 /N511330/ N660303	FP: TCAGAAAGTTGCTCTGCGTC	ACTAGAGATACTTCAGGAGCTGAGC	60	Hartung et al. 2006
			RP: ACCAAGACCCTGCATATTGC	LB salk2 : GCTTTCTTCCCTTCCTTTCTC
cmt3-11	Col-0	SALK_148381/N648381	FP: CCCTCAACAATTAACTGACGC	RP: ATAAGAGAAGGAGCTGCTGCC	59	Chan et al. 2006
			RP: ATAAGAGAAGGAGCTGCTGCC	LB salk2 : GCTTTCTTCCCTTCCTTTCTC
met1-3	Col-0		FP: GATTGTGTCTCTACTACAGAGGC	FP: GATTGTGTCTCTACTACAGAGGC	56	Saze et al 2003
			RP: GTTAAGCTCATTCATAGCCTTGC	LB : TGGACGTGAATGTAGACACGTCG
atxr5	Col-0	SALK_130607/N630607	FP: TTTCTCTTGTCCGGTGAAATG	RP: CCTGCAACAATCAGTGTGATG	60	Jacob et al. 2009
			RP: CCTGCAACAATCAGTGTGATG	Salk LBb1.3: ATTTTGCCGATTTCGGAAC
atxr6	Col-0	SAIL_240_H01/N866134	FP: TTGAGATGAATCTGGAGACCG	RP: AAACGACGACGTATTGGAGTG	60	Jacob et al. 2009
			RP: AAACGACGACGTATTGGAGTG	LB1 Sail: GCCTTTTCAGAAATGGATAAATAGCCTTGCTTCC
mom1	Col-0	SAIL_610_G01/N826153	FP: ACAATGCAGGAGCAAACACTC	RP: GGAAAGGAGATACTTCACCGG	60	Vaillant et al. 2006
			RP: GGAAAGGAGATACTTCACCGG	LB1 Sail: GCCTTTTCAGAAATGGATAAATAGCCTTGCTTCC
HEI10 C2-C26	Col-0			FP: TATTTCTGTGTCTTGAGCTTAGTGC (in intron)	52 , extension (2mins)	Ziolkowski et al 2017
				RP: CAGTCACGACGTTGTAAAACGACG (in vector)
CTL3.9 CG17	Col-0		FP: TGGACAGCAAATGATATTAGAATAC	FP: TGGACAGCAAATGATATTAGAATAC	55	Wu et al 2015
			RP:TTTCCGTGTCCAAAAACTGC	NAPIN-NOS-LB1: CCTGTTGCCGGTCTTGCGATGATT
CTL3.9 CR55	Col-0			FP: TTGTTTTCATGTGTTTTTGTACCTG	55	Wu et al 2015
				NAPIN-NOS-LB1: CCTGTTGCCGGTCTTGCGATGATT
ligase IV	Col-0	Salk_044027C/N656431	FP: GCTTCAAGTGAGAACAGGTGC	RP: CTGATTCGAACCAAACTCAGC	55	Sims et al 2019
			RP: CTGATTCGAACCAAACTCAGC	Salk LBb1.3: ATTTTGCCGATTTCGGAAC
		PCR set up	95-2 min, (95-20sec, 55-20sec, 72-1min30sec)*35 cycles, 72-10min.
			point mutation genotyping
	Strain		PCR	digestion
smc4-1	Col-0	N69854	FP: TCTGAGCCTGAGCAGAGGAAATCTGAAGCT	HindIII (wild type=166 bp) (mutant=141 bp)	60	J. Wang et al. 2017
			RP: GACATAGAAGCTCAAATTCGAGAAAACCC
cmt3-7	Ler-0	N6365	FP: TTGACTACCCCGGGAATGAACCCATTTGT	CAC8I CAPS (wild type=519 +226 bp) (mutant=745 bp)	57	Lindroth et al. 2001
			RP:GATCTGCAACAAATCTCAGC
recq4a-W387X	Ler-0		FP: GACCAAGGCAGATATGCCTGTGATACCTG	Bme1390I (ScrFI) (wild type=150 bp) (mutant=180 bp)	60	Seguela-Arnaud et al 2015
			RP: GTCCAGGGAAATTCACGACTGCTC
		PCR set up	95-2 min, (95-20sec, 55-20sec, 72-1min10sec)*35 cycles, 72-10min.
			SSLP markers designed on Chromosome 3 for low resolution mapping
Chromosome	TAIR 10 coordinates	Col-CEN coordinates	CTL3.9 coordinates	Marker	FP sequence	RP sequence	Annealing temperature- Tm °C	Product size in Col-0	Product size in Ler-0	size difference	location
Chromosome 3	10198360	10206272	10215139	SSLP3-1	CATGATCGATTGGCGTTAGA	CAGGGGAAAATCAATTGGAA	55	287	246	41	AT3G27530 golgin candidate 6
Chromosome 3	10695971	10703881	10712569	SSLP3-2	ATATTTGCCTTACGCGGTTG	CATCACATCAACGCTCCAAT	55	250	211	39	AT3G28540 P-loop containing nucleoside triphosphate hydrolases superfamily protein
Chromosome 3	11150416	11158324	11166836	SSLP3-3	GCTCCCTGCTCTTCTTGTTG	ACAATGCTCATGCCTTCTCC	60/55	232	169	63	AT3G29180 DUF1336 family protein
Chromosome 3	11579542	11586791	11595181	SSLP3-4	CCTTTGATATGACCGCCTCT	GATGGGGAAATGCTTGTTGT	60/55	359	237	122	AT3G29750 Eukaryotic aspartyl protease family protein
Chromosome 3	12141978	12150488	12158786	SSLP3-5	CAAGTAGATCCGAGGCCAAG	GGGGTGGTTTTATGCCTTCTA	55	915	784	131	intergenic region
Chromosome 3	12634243	12643016	12651274	SSLP 3-8	TCAGGTGATGTGGAGGATCA	CAGAAGACACGGTGCAAAAA	55	978	462	516	AT3G30852 transposable element gene/pseudogene
Chromosome 3	13452061	13462239	13470387	SSLP3-10	CATGAATGCAAGCCCAATAA	CAACAACGAGGTGGACT	52	286	237	49	AT3G32904 Myb/SANT-like DNA-binding domain protein
Chromosome 3	14870086	17124169	17111123	SSLP3-12	GCTTCCCATATCCTCATCCA	TTTGATTCACCCAAATAATAAA	55	138	121	17	intergenic region
Chromosome 3	14947856	17201939	17188881	SSLP3-7	CCAACTCCACAGGGACAACT	GTCCATTAAATCCCGCCTCT	60/55	130	109	21	AT3G42860 zinc knuckle (CCHC-type) family protein
Chromosome 3	15539229	17813075	17799865	SSLP3-6	GCGTTAGCGTTTTCTCTTGG	AAACATCACCAACGCCAAC	52/55	117	99	18	AT3G43630 Vacuolar iron transporter (VIT) family protein
		PCR set up	95-2 min, (95-20sec, 55-20sec, 72-1min10sec)*35 cycles, 72-10min.
			dCAPS markers to finely map hotspot 6
	TAIR 10 coordinates	Col-CEN coordinates	CTL3.9 coordinates	Marker	FP sequence	RP sequence	Annealing temperature- Tm °C	Product size in Col-0	Product size in Ler-0	size difference	Enzyme	location	SNP
chromosome 3	11730032	11738548	11746946	H6-1	CGTTTCCGAGGCGCATATACTTCAC	TGATTTCCTAATAACACACTCAC	60	202	226	24	HpaII- CCGG	AT3G29810 COBL2 gene	C-T
chromosome 3	11738057	11746573	11754971	H6-2	TTTGTTTTTTCCAGTATTTAAACCG	ACGCACACAAATGGTTCGATC	55	220	242	22	HpaII- CCGG	AT3G29830 F-box/RNI-like superfamily protein	G-A
chromosome 3	11722060	11730576	11738975	H6-3	CTGAACCAAGTTCGATGCAATGAGT	TAGAAACTTCCTTTAAACCTCAC	60	136	157	21	HinfI-GANTC	AT3G29800 P-loop containing nucleoside triphosphate hydrolases superfamily protein	C-G
chromosome 3	11745471	11753987	11762384	H6-4	AGAGAGTAGAAAGGATCAACTG	TGGCAAAATCCACAAATGCTATCCG	60	200	222	22	HpaII- CCGG	AT3G29970 B12D protein	C-T
		PCR set up	95-2 min, (95-20sec, 55-20sec, 72-1min10sec)*35 cycles, 72-10min.
